# Supplementary material for: Non-ablative fractional laser 1940-nm treatment modulates epigenetic signatures associated with skin aging in a split-face investigation
Source: Sci Rep. 2026 Jun 30;16:17695. doi: 10.1038/s41598-026-56604-4 (PMC13319740; doi:10.1038/s41598-026-56604-4)
Supplement: Supplementary file 2 — Supplementary Material 2 [file 41598_2026_56604_MOESM2_ESM.xlsx]

## Sheet: VISIA Data_Raw
SID	d	Visit	Date	Time	Spots	Spots	Wrinkles	Wrinkles	Texture	Texture	Pores	Pores	UV Spots	UV Spots	Brown Spots	Brown Spots	RBX	RBX	Porphyrins	Porphyrins		feature	COMMENTS	FRX23001
					Right	Left	Right	Left	Right	Left	Right	Left	Right	Left	Right	Left	Right	Left	Right	Left
101	Right	Baseline	2023-08-21	01:22:00	182	155	177	152	3015	2774	742	708	369	302	245	244	74	76	1429	1552			subject in Visia w 2 different last name spelling
101		1MFU	2023-11-27	10:11:00	166	157	187	172	2872	2746	631	738	328	307	174	200	54	75	1706	1297
101		3MFU	2024-01-22	10:48:00	163	142	175	153	2843	2423	693	663	329	296	147	183	64	63	1616	1229
102	Left	Baseline	2023-08-23	01:38:00	84	86	107	161	2586	2555	746	782	275	245	145	155	43	29	1215	2230
102		1MFU	2023-12-21	10:48:00	90	82	119	117	2485	2427	785	938	270	252	133	94	34	27	1291	1604
102		3MFU	2024-01-25	10:23:00	91	94	109	112	2510	2518	795	925	299	281	121	98	48	44	884	1016
103	Left	Baseline	2023-08-28	03:13:00	181	177	205	221	3922	3740	791	750	307	319	359	321	129	97	1198	1085
103		1MFU	2023-11-29	03:23:00	179	141	204	162	3501	2589	833	680	324	330	301	144	102	73	1452	1004
103		3MFU	2024-01-24	01:59:00	197	142	218	205	3575	2974	908	763	320	330	304	188	129	93	1321	1065
104	Right	Baseline	2023-08-30	02:36:00	119	128	109	130	2270	2344	844	955	271	248	195	161	166	122	1400	1625
104		1MFU	2023-12-05	11:41:00	114	107	87	101	2017	2208	374	440	277	256	140	125	177	113	907	878
104		3MFU	2024-01-31	02:14:00	101	87	123	104	2044	2264	649	919	292	242	151	143	190	129	1088	1269
105	Right	Baseline	2023-08-31	10:52:00	225	231	164	183	4607	4469	1101	1154	408	396	409	426	162	150	2692	2413
105		1MFU	2023-12-05	09:42:00	203	216	196	175	3769	3924	1146	1204	411	359	283	374	82	131	3308	2921
105		3MFU	2024-01-30	09:12:00	200	211	265	227	4041	3675	1205	1143	445	380	349	373	57	80	955	738
106	Left	Baseline	2023-09-05	10:20:00	184	198	261	211	4183	4301	901	946	338	387	296	327	141	185	4964	5265
106		1MFU	2024-01-02	03:14:00	192	218	315	304	4799	5352	970	1262	367	387	301	309	157	169	3112	3396
106		3MFU	2024-02-27	09:17:00	205	209	362	368	5052	5469	986	1279	392	423	328	314	163	163	1009	838
106		6MFU	2024-05-21	09:16:00	164	193	333	260	4512	4896	1317	1480	320	373	252	359	132	174	2995	3710
107	Left	Baseline	2023-09-07	03:46:00	162	165	382	460	2106	2414	513	460	279	308	255	210	108	89	1887	1624
107		1MFU	2023-12-21	03:18:00	125	155	267	397	1726	2106	398	367	291	327	203	86	70	81	1287	1326			107 Right side when you look at BL vs 1M vs 3Mo screenshots the face is angled down slightly each time
107		3MFU	2024-02-05	03:24:00	121	127	193	371	1862	1987	307	282	301	361	153	92	77	59	1052	1186
108	Right	Baseline	2023-09-08	09:18:00	151	163	159	184	3185	2663	600	568	356	344	212	210	62	57	1211	1161
108		1MFU	2023-12-12	02:09:00	153	128	166	142	2179	1722	472	497	375	329	160	163	33	33	671	800
108		3MFU	2024-02-07	09:17:00	126	134	288	190	2176	1751	435	434	339	356	123	166	31	43	1631	1459
109	Right	Baseline	2023-09-11	12:57:00	150	175	280	277	3000	3508	587	648	344	318	296	309	26	34	1508	1576
109		1MFU	2023-12-18	08:48:00	112	172	181	339	2449	3836	307	583	350	330	142	311	21	23	1008	1079
109		3MFU	2024-02-15	10:25:00	82	147	65	162	1443	2189	467	731	346	311	140	294	14	27	1176	1259
110	Right	Baseline	2023-09-11	01:49:00	169	168	128	194	2312	2484	902	981	296	313	273	285	70	94	1353	1195			110 - the decrease in brwon spots from Baseline may be due to fading, less sun exposure from Sept thru Jan & Feb
110		1MFU	2024-01-03	02:37:00	125	133	155	157	1772	2041	771	878	339	318	133	195	103	102	982	723
110		3MFU	2024-02-21	11:14:00	158	139	167	152	2387	2522	608	687	369	334	151	173	82	66	937	701
110		6MFU	2024-06-17	01:50:00	140	133	139	120	1791	2062	817	933	335	327	191	177	52	88	1640	1277
111	Left	Baseline	2023-09-19	01:50:00	179	171	73	71	3038	2709	752	709	266	256	328	313	52	43	563	780
111		1MFU	2024-01-03	01:17:00	132	95	65	69	1418	948	465	288	277	284	263	121	45	53	690	501
111		3MFU	2024-02-21	09:16:00	124	107	37	48	1189	865	411	313	277	289	229	156	42	52	597	535
111		6MFU	2024-05-29	09:39:00	89	102	48	58	1121	1121	316	381	273	269	155	181	40	40	652	709
112	Left	Baseline	2023-09-21	01:49:00	238	234	377	442	5694	6102	1117	1298	353	397	353	358	268	268	3691	3830
112		1MFU	2023-12-27	03:00:00	220	224	377	407	5329	5643	1269	1270	351	366	313	239	279	222	2828	2807
112		3MFU	2024-02-28	10:16:00	195	240	240	372	4913	6057	1043	1348	348	437	246	293	193	190	2916	3200
112		6MFU	2024-05-28	01:37:00	235	219	327	373	4933	5194	1083	1050	347	421	311	317	227	164	2904	3085
113	Right	Baseline	2023-09-21	02:27:00	122	106	53	42	1772	1480	450	501	319	287	155	128	34	27	907	1063
113		1MFU	2024-01-10	02:31:00	89	94	61	47	1490	1338	614	648	343	312	80	106	32	44	1674	1689
113		3MFU	2024-02-28	07:42:00	74	80	62	45	1400	1145	604	553	315	298	64	97	22	16	2302	1966
113		6MFU	2024-05-02	08:55:00	83	72	67	65	1500	953	461	369	331	276	74	68	25	12	1434	1342
114	Right	Baseline	2023-09-26	12:27:00	146	129	107	90	1643	1595	562	484	311	273	206	219	58	55	384	354
114		1MFU	2024-02-21	11:17:00	119	132	95	76	1399	1253	572	502	323	282	123	191	61	79	1869	1990
114		3MFU	2024-04-17	11:45:00	150	127	91	85	1743	1519	804	608	306	286	218	226	70	88	2152	1937
116	Left	Baseline	2023-10-03	10:47:00	220	169	285	160	4952	3992	1178	1182	390	378	303	279	103	102	2448	2327
116		1MFU	2024-01-11	09:15:00	213	167	264	131	4835	3614	1111	896	382	384	306	229	66	86	1351	1216
116		3MFU	2024-03-07	02:38:00	187	176	212	219	3557	3038	1078	1032	372	393	281	265	69	86	1829	1861
116		6MFU	2024-05-30	02:15:00	225	190	231	247	5033	4498	1017	1009	389	364	307	283	84	90	2430	1863
117	Left	Baseline	2023-10-03	02:11:00	91	122	69	73	1642	1774	403	428	259	303	157	187	88	79	888	827
117		1MFU	2024-02-06	09:21:00	95	99	110	97	1274	1511	356	427	270	322	150	110	64	64	520	566
117		3MFU	2024-04-02	09:46:00	89	118	107	103	1649	1925	388	468	289	274	163	180	56	60	630	825
119	Right	Baseline	2023-10-11	03:34:00	154	154	349	355	3096	3265	573	512	326	290	278	266	47	37	620	802
119		1MFU	2024-01-15	02:39:00	149	181	365	469	2885	3298	513	608	354	362	153	262	48	38	415	599
119		3MFU	2024-03-19	02:26:00	155	169	332	377	3157	2958	641	637	356	330	222	271	62	45	571	774
119		6MFU	2024-06-07	10:34:00	181	182	287	342	3863	3713	642	564	318	361	281	303	44	38	145	335
120	Left	Baseline	2023-10-18	02:47:00	116	142	161	184	1938	2199	541	539	239	241	218	222	86	78	364	451
120		1MFU	2024-01-31	02:48:00	119	114	153	104	2023	1882	537	549	231	233	160	141	84	83	248	305
120		3MFU	2024-04-09	11:36:00	122	147	176	251	2218	2806	613	689	256	288	204	209	96	118	409	497
120		6MFU	2024-06-20	12:14:00	154	157	163	137	2449	2848	609	699	280	275	213	237	116	113	268	253
121	Left	Baseline	2023-10-25
121		1MFU	2024-02-01
121		3MFU	2024-03-27
121		6MFU	2024-06-18
122	Right	Baseline	2023-10-30	02:54:00	103	139	45	102	667	1229	203	570	293	367	139	224	16	28	1320	1457
122		1MFU	2024-02-01	09:22:00	94	120	44	89	786	1164	436	504	309	355	126	169	15	20	1248	1392
122		3MFU	2024-03-28	09:18:00	75	116	44	120	615	855	457	505	281	346	119	187	9	9	1162	1427
122		6MFU	2024-06-19	02:10:00	125	161	88	112	1293	1858	491	559	331	360	177	256	13	30	1372	1703
123	Right	Baseline	2023-11-02	02:22:00	142	150	452	491	2915	2873	650	626	277	307	216	225	11	9	521	746
123		1MFU	2024-02-07	10:15:00	121	137	447	417	2440	2368	487	796	252	329	159	227	14	9	108	149
123		3MFU	2024-04-03	02:22:00	121	130	449	513	2453	2518	505	651	218	327	179	216	17	7	78	162
124	Left	Baseline	2023-11-14
124		1MFU	2024-03-05
124		3MFU	2024-04-30
		Based on the data, could you please send over the following Brown Spots (mask off) images:
		109: Baseline, 1MFU, 3MFU (left and right sides)
		119: Baseline, 1MFU, 3MFU (left and right sides)
		For transparency, I’ll likely create a 3-panel stacked image comparing treated vs. untreated sides. Thank you so much I appreciate all that you do!

## Sheet: Analysis_Grouped
SID	Treatment Side	Wrinkles - Treated				Wrinkles - Control						SID	Treatment Side	Brown Spots - Treated				Brown Spots - Control																					SID	Treatment Side	Texture - Treated				Texture - Control
		BL	1MFU	3MFU	6MFU	BL	1MFU	3MFU	6MFU					BL	1MFU	3MFU	6MFU	BL	1MFU	3MFU	6MFU																				BL	1MFU	3MFU	6MFU	BL	1MFU	3MFU	6MFU
101	Right	177	187	175		152	172	153				101	Right	245	174	147		244	200	183																			101	Right	3015	2872	2843		2774	2746	2423
102	Left	161	117	112		107	119	109				102	Left	155	94	98		145	133	121																			102	Left	2555	2427	2518		2586	2485	2510
103	Left	221	162	205		205	204	218				103	Left	321	144	188		359	301	304																			103	Left	3740	2589	2974		3922	3501	3575
104	Right	109	87	123		130	101	104				104	Right	195	140	151		161	125	143																			104	Right	2270	2017	2044		2344	2208	2264
105	Right	164	196	265		183	175	227				105	Right	409	283	349		426	374	373																			105	Right	4607	3769	4041		4469	3924	3675
106	Left	211	304	368	260	261	315	362	333			106	Left	327	309	314	359	296	301	328	252																		106	Left	4301	5352	5469	4896	4183	4799	5052	4512
107	Left	460	397	371		382	267	193				107	Left	210	86	92		255	203	153																			107	Left	2414	2106	1987		2106	1726	1862
108	Right	159	166	288		184	142	190				108	Right	212	160	123		210	163	166																			108	Right	3185	2179	2176		2663	1722	1751
109	Right	280	181	65		277	339	162				109	Right	296	142	140		309	311	294																			109	Right	3000	2449	1443		3508	3836	2189
110	Right	128	155	167	139	194	157	152	120			110	Right	273	133	151	191	285	195	173	177																		110	Right	2312	1772	2387	1791	2484	2041	2522	2062
111	Left	71	69	48	58	73	65	37	48			111	Left	313	121	156	181	328	263	229	155																		111	Left	2709	948	865	1121	3038	1418	1189	1121
112	Left	442	407	372	373	377	377	240	327			112	Left	358	239	293	317	353	313	246	311																		112	Left	6102	5643	6057	5194	5694	5329	4913	4933
113	Right	53	61	62	67	42	47	45	65			113	Right	155	80	64	74	128	106	97	68																		113	Right	1772	1490	1400	1500	1480	1338	1145	953
114	Right	107	95	91		90	76	85				114	Right	206	123	218		219	191	226																			114	Right	1643	1399	1743		1595	1253	1519
116	Left	160	131	219	247	285	264	212	231			116	Left	279	229	265	283	303	306	281	307																		116	Left	3992	3614	3038	4498	4952	4853	3557	5033
117	Left	73	97	103		69	110	107				117	Left	187	110	180		157	150	163																			117	Left	1774	1511	1925		1642	1274	1649
119	Right	349	365	332	287	355	469	377	342			119	Right	278	153	222	281	266	262	271	303																		119	Right	3096	2885	3157	3863	3265	3298	2958	3713
120	Left	184	104	251	137	161	153	176	163			120	Left	218	160	204	237	222	141	209	213																		120	Left	2199	1882	2806	2848	1938	2023	2218	2449
122	Right	45	44	44	88	102	89	120	112			122	Right	139	126	119	177	224	169	187	256																		122	Right	667	786	615	1293	1229	1164	855	1858
123	Right	452	447	449		491	417	513				123	Right	216	159	179		225	227	216																			123	Right	2915	2440	2453		2873	2368	2518
		200.3	188.6	205.5	184	206	202.9	189.1	193.444					249.6	158.25	182.65	233.333	255.75	221.7	218.15	226.889
														72.8014	61.9863	76.1095	87.0603	78.1233	77.291	72.8981	82.051
SID	Treatment Side	Wrinkles - Treated			Wrinkles - Control			Wrinkles - Δ Active – Δ Control						139	80	64	74	128	106	97	68																		SID	Treatment Side	Texture - Treated			Texture - Control			Texture - Δ Active – Δ Control
		Δ 1MFU	Δ 3MFU	Δ 6MFU	Δ 1MFU	Δ 3MFU	Δ 6MFU	Δ 1MFU	Δ 3MFU	Δ 6MFU				409	309	349	359	426	374	373	311																				Δ 1MFU	Δ 3MFU	Δ 6MFU	Δ 1MFU	Δ 3MFU	Δ 6MFU	Δ 1MFU	Δ 3MFU	Δ 6MFU
101	Right	10	-2		20	1		-10	-3			SID	Treatment Side	Brown Spots - Treated			Brown Spots - Control			Brown Spots - Δ Active – Δ Control						1MFU	1MFU	3MFU	3MFU										101	Right	-143	-172		-28	-351		-115	179
102	Left	-44	-49		12	2		-56	-51					Δ 1MFU	Δ 3MFU	Δ 6MFU	Δ 1MFU	Δ 3MFU	Δ 6MFU	Δ 1MFU	Δ 3MFU	Δ 6MFU				Active	Control	Active	Control										102	Left	-128	-37		-101	-76		-27	39
103	Left	-59	-16		-1	13		-58	-29			101	Right	-71	-98		-44	-61		-27	-37				101	-71	-44	-98	-61										103	Left	-1151	-766		-421	-347		-730	-419
104	Right	-22	14		-29	-26		7	40			102	Left	-61	-57		-12	-24		-49	-33				102	-61	-12	-57	-24										104	Right	-253	-226		-136	-80		-117	-146
105	Right	32	101		-8	44		40	57			103	Left	-177	-133		-58	-55		-119	-78				103	-177	-58	-133	-55										105	Right	-838	-566		-545	-794		-293	228
106	Left	93	157	49	54	101	72	39	56	-23		104	Right	-55	-44		-36	-18		-19	-26				104	-55	-36	-44	-18										106	Left	1051	1168	595	616	869	329	435	299	266
107	Left	-63	-89		-115	-189		52	100			105	Right	-126	-60		-52	-53		-74	-7				105	-126	-52	-60	-53										107	Left	-308	-427		-380	-244		72	-183
108	Right	7	129		-42	6		49	123			106	Left	-18	-13	32	5	32	-44	-23	-45	76			106	-18	5	-13	32										108	Right	-1006	-1009		-941	-912		-65	-97
109	Right	-99	-215		62	-115		-161	-100			107	Left	-124	-118		-52	-102		-72	-16				107	-124	-52	-118	-102										109	Right	-551	-1557		328	-1319		-879	-238
110	Right	27	39	11	-37	-42	-74	64	81	85		108	Right	-52	-89		-47	-44		-5	-45				108	-52	-47	-89	-44										110	Right	-540	75	-521	-443	38	-422	-97	37	-99
111	Left	-2	-23	-13	-8	-36	-25	6	13	12		109	Right	-154	-156		2	-15		-156	-141				109	-154	2	-156	-15										111	Left	-1761	-1844	-1588	-1620	-1849	-1917	-141	5	329
112	Left	-35	-70	-69	0	-137	-50	-35	67	-19		110	Right	-140	-122	-82	-90	-112	-108	-50	-10	26			110	-140	-90	-122	-112										112	Left	-459	-45	-908	-365	-781	-761	-94	736	-147
113	Right	8	9	14	5	3	23	3	6	-9		111	Left	-192	-157	-132	-65	-99	-173	-127	-58	41			111	-192	-65	-157	-99										113	Right	-282	-372	-272	-142	-335	-527	-140	-37	255
114	Right	-12	-16		-14	-5		2	-11			112	Left	-119	-65	-41	-40	-107	-42	-79	42	1			112	-119	-40	-65	-107										114	Right	-244	100		-342	-76		98	176
116	Left	-29	59	87	-21	-73	-54	-8	132	141		113	Right	-75	-91	-81	-22	-31	-60	-53	-60	-21			113	-75	-22	-91	-31										116	Left	-378	-954	506	-99	-1395	81	-279	441	425
117	Left	24	30		41	38		-17	-8			114	Right	-83	12		-28	7		-55	5				114	-83	-28	12	7										117	Left	-263	151		-368	7		105	144
119	Right	16	-17	-62	114	22	-13	-98	-39	-49		116	Left	-50	-14	4	3	-22	4	-53	8	0			116	-50	3	-14	-22										119	Right	-211	61	767	33	-307	448	-244	368	319
120	Left	-80	67	-47	-8	15	2	-72	52	-49		117	Left	-77	-7		-7	6		-70	-13				117	-77	-7	-7	6										120	Left	-317	607	649	85	280	511	-402	327	138
122	Right	-1	-1	43	-13	18	10	12	-19	33		119	Right	-125	-56	3	-4	5	37	-121	-61	-34			119	-125	-4	-56	5										122	Right	119	-52	626	-65	-374	629	184	322	-3
123	Right	-5	-3		-74	22		69	-25			120	Left	-58	-14	19	-81	-13	-9	23	-1	28			120	-58	-81	-14	-13										123	Right	-475	-462		-505	-355		30	-107
	Mean	-11.7	5.2	1.44444	-3.1	-16.9	-12.1111	-8.6	22.1	13.5556		122	Right	-13	-20	38	-55	-37	32	42	17	6			122	-13	-55	-20	-37
												123	Right	-57	-37		2	-9		-59	-28				123	-57	2	-37	-9
SID	Treatment Side	Wrinkles - Treated %			Wrinkles - Control %								Mean	-91.35	-66.95	-26.6667	-34.05	-37.6	-40.3333	-57.3	-29.35	13.6667																	SID	Treatment Side	Texture - Treated %			Texture - Control %
		Δ 1MFU	Δ 3MFU	Δ 6MFU	Δ 1MFU	Δ 3MFU	Δ 6MFU																			1MFU	1MFU	3MFU	3MFU												Δ 1MFU	Δ 3MFU	Δ 6MFU	Δ 1MFU	Δ 3MFU	Δ 6MFU
101	Right	0.0564972	-0.0112994		0.131579	0.00657895						SID	Treatment Side	Brown Spots - Treated %			Brown Spots - Control %				2	0.1				Active	Control	Active	Control										101	Right	-0.0474295	-0.0570481		-0.0100937	-0.126532
102	Left	-0.273292	-0.304348		0.11215	0.0186916								Δ 1MFU	Δ 3MFU	Δ 6MFU	Δ 1MFU	Δ 3MFU	Δ 6MFU		18	0.9			101	0.289796	0.180328	0.4	0.25										102	Left	-0.0500978	-0.0144814		-0.0390565	-0.029389
103	Left	-0.266968	-0.0723982		-0.00487805	0.0634146						101	Right	-0.289796	-0.4		-0.180328	-0.25							102	0.393548	0.0827586	0.367742	0.165517										103	Left	-0.307754	-0.204813		-0.107343	-0.0884753
104	Right	-0.201835	0.12844		-0.223077	-0.2						102	Left	-0.393548	-0.367742		-0.0827586	-0.165517							103	0.551402	0.16156	0.41433	0.153203										104	Right	-0.111454	-0.0995595		-0.0580205	-0.0341297
105	Right	0.195122	0.615854		-0.0437158	0.240437						103	Left	-0.551402	-0.41433		-0.16156	-0.153203							104	0.282051	0.223602	0.225641	0.111801										105	Right	-0.181897	-0.122857		-0.121951	-0.177668
106	Left	0.440758	0.744076	0.232227	0.206897	0.386973	0.275862					104	Right	-0.282051	-0.225641		-0.223602	-0.111801							105	0.308068	0.122066	0.146699	0.124413										106	Left	0.244362	0.271565	0.13834	0.147263	0.207746	0.0786517
107	Left	-0.136957	-0.193478		-0.301047	-0.494764						105	Right	-0.308068	-0.146699		-0.122066	-0.124413							106	0.0550459	-0.0168919	0.0397554	-0.108108										107	Left	-0.127589	-0.176885		-0.180437	-0.115859
108	Right	0.0440252	0.811321		-0.228261	0.0326087						106	Left	-0.0550459	-0.0397554	0.0978593	0.0168919	0.108108	-0.148649						107	0.590476	0.203922	0.561905	0.4										108	Right	-0.315856	-0.316797		-0.353361	-0.342471
109	Right	-0.353571	-0.767857		0.223827	-0.415162						107	Left	-0.590476	-0.561905		-0.203922	-0.4							108	0.245283	0.22381	0.419811	0.209524										109	Right	-0.183667	-0.519		0.0935006	-0.375998
110	Right	0.210938	0.304688	0.0859375	-0.190722	-0.216495	-0.381443					108	Right	-0.245283	-0.419811		-0.22381	-0.209524							109	0.52027	-0.00647249	0.527027	0.0485437										110	Right	-0.233564	0.0324394	-0.225346	-0.178341	0.0152979	-0.169887
111	Left	-0.028169	-0.323944	-0.183099	-0.109589	-0.493151	-0.342466					109	Right	-0.52027	-0.527027		0.00647249	-0.0485437							110	0.512821	0.315789	0.446886	0.392982										111	Left	-0.650055	-0.680694	-0.586194	-0.533246	-0.608624	-0.631007
112	Left	-0.0791855	-0.158371	-0.156109	0	-0.363395	-0.132626					110	Right	-0.512821	-0.446886	-0.300366	-0.315789	-0.392982	-0.378947						111	0.613419	0.198171	0.501597	0.301829										112	Left	-0.0752212	-0.00737463	-0.148804	-0.0641026	-0.137162	-0.133649
113	Right	0.150943	0.169811	0.264151	0.119048	0.0714286	0.547619					111	Left	-0.613419	-0.501597	-0.421725	-0.198171	-0.301829	-0.527439						112	0.332402	0.113314	0.181564	0.303116										113	Right	-0.159142	-0.209932	-0.153499	-0.0959459	-0.226351	-0.356081
114	Right	-0.11215	-0.149533		-0.155556	-0.0555556						112	Left	-0.332402	-0.181564	-0.114525	-0.113314	-0.303116	-0.11898						113	0.483871	0.171875	0.587097	0.242188										114	Right	-0.148509	0.0608643		-0.21442	-0.0476489
116	Left	-0.18125	0.36875	0.54375	-0.0736842	-0.25614	-0.189474					113	Right	-0.483871	-0.587097	-0.522581	-0.171875	-0.242188	-0.46875						114	0.402913	0.127854	-0.0582524	-0.0319635										116	Left	-0.0946894	-0.238978	0.126754	-0.0199919	-0.281704	0.016357
117	Left	0.328767	0.410959		0.594203	0.550725						114	Right	-0.402913	0.0582524		-0.127854	0.0319635							116	0.179211	-0.00990099	0.0501792	0.0726073										117	Left	-0.148253	0.0851184		-0.224117	0.00426309
119	Right	0.0458453	-0.0487106	-0.17765	0.321127	0.0619718	-0.0366197					116	Left	-0.179211	-0.0501792	0.0143369	0.00990099	-0.0726073	0.0132013			Mean # Brown Spots			117	0.411765	0.044586	0.0374332	-0.0382166										119	Right	-0.0681525	0.0197028	0.247739	0.0101072	-0.0940276	0.137213
120	Left	-0.434783	0.36413	-0.255435	-0.0496894	0.0931677	0.0124224					117	Left	-0.411765	-0.0374332		-0.044586	0.0382166				BL	1MFU	3MFU	119	0.44964	0.0150376	0.201439	-0.018797										120	Left	-0.144156	0.276035	0.295134	0.0438596	0.144479	0.263674
122	Right	-0.0222222	-0.0222222	0.955556	-0.127451	0.176471	0.0980392					119	Right	-0.44964	-0.201439	0.0107914	-0.0150376	0.018797	0.139098		Active	249.6	158.25	182.65	120	0.266055	0.364865	0.0642202	0.0585586										122	Right	0.178411	-0.077961	0.938531	-0.0528885	-0.304312	0.511798
123	Right	-0.0110619	-0.00663717		-0.150713	0.0448065						120	Left	-0.266055	-0.0642202	0.087156	-0.364865	-0.0585586	-0.0405405		Control	255.75	221.7	218.15	122	0.0935252	0.245536	0.143885	0.165179										123	Right	-0.16295	-0.158491		-0.175774	-0.123564
												122	Right	-0.0935252	-0.143885	0.273381	-0.245536	-0.165179	0.142857						123	0.263889	-0.00888889	0.171296	0.04
Tx Side	Timepoint	Mean Δ	% Change	SD	p-value							123	Right	-0.263889	-0.171296		0.00888889	-0.04																					Tx Side	Timepoint	Mean Δ	% Change	SD	p-value
Active	1MFU	-11.7	-0.0314274	44.141	0.250481																	Mean Δ in Brown Spots																	Active	1MFU	-406.9	-0.139383	546.325	0.00351261
Active	3MFU	5.2	0.0929615	80.9188	0.776926									Tx Side	Timepoint	Mean Δ	% Change	SD	p-value			1MFU	3MFU	6MFU		% Improvement in Brown Spots													Active	3MFU	-316.35	-0.106957	690.312	0.054481
Active	6MFU	1.44444	0.145481	53.7357	0.937708									Active	1MFU	-91.35	-0.362273	50.3621	1.36283e-07		Active	-91.35	-66.95	-26.67				1MFU	3MFU	6MFU									Active	6MFU	-16.2222	0.070295	844.148	0.95544
														Active	3MFU	-66.95	-0.271513	51.4582	1.32267e-05		Control	-34.05	-37.6	-40.33			Active	0.362273	0.271513	0.0972969
Tx Side	Timepoint	Mean Δ	% Change	SD	p-value									Active	6MFU	-26.6667	-0.0972969	60.0458	0.219457								Control	0.137646	0.142119	0.154239									Tx Side	Timepoint	Mean Δ	% Change	SD	p-value
Control	1MFU	-3.1	0.00252233	48.9295	0.779981																																		Control	1MFU	-271.95	-0.106718	461.424	0.0162911
Control	3MFU	-16.9	-0.0373695	67.438	0.276373									Tx Side	Timepoint	Mean Δ	% Change	SD	p-value																				Control	3MFU	-420.05	-0.137107	618.845	0.00680417
Control	6MFU	-12.1111	-0.0165206	44.9762	0.442542									Control	1MFU	-34.05	-0.137646	29.0688	4.68018e-05																				Control	6MFU	-181	-0.0314368	820.613	0.526759
														Control	3MFU	-37.6	-0.142119	41.5089	4.68018e-05
	Timepoint	Mean Δ	% Change	SD	p-value									Control	6MFU	-40.3333	-0.154239	67.7698	0.112014																					Timepoint	Mean Δ	% Change	SD	p-value
Active vs Control	1MFU	-8.6	-0.0339497	58.3694	0.517858																																		Active vs Control	1MFU	-134.95	-0.0326652	296.073	0.055674
Active vs Control	3MFU	22.1	0.130331	61.0745	0.122088										Timepoint	Mean Δ	% Change	SD	p-value																				Active vs Control	3MFU	103.7	0.0301493	271.878	0.104345
Active vs Control	6MFU	13.5556	0.162002	63.6968	0.541028									Active vs Control	1MFU	-57.3	-0.224627	49.3986	5.23937e-05																				Active vs Control	6MFU	164.778	0.101732	203.871	0.0415416
														Active vs Control	3MFU	-29.35	-0.129394	39.8065	0.00378761
														Active vs Control	6MFU	13.6667	0.0569419	33.2979	0.253174
% Improvement in Wrinkles																																							% Improvement in Texture
	1MFU	3MFU	6MFU																																					1MFU	3MFU	6MFU
Active	0.14	0.11	-0.07										Baseline (n=20)		1-Month (n=20)			3-Month (n=20)			6-Month (n=9)																		Active	0.14	0.11	-0.07
Control	0.11	0.14	0.03									Location	Mean ± SD	Range	Mean ± SD	% Change	p Value	Mean ± SD	% Change	p Value	Mean ± SD	% Change	p Value																Control	0.11	0.14	0.03
												Treatment	249.6 ± 72.80	139-409	158.25 ± 61.99	-0.362	<0.0001*	182.65 ± 76.11	-0.272	<0.0001*	233.33 ± 87.1	-0.097	0.22
												Control	255.75 ± 78.12	128-426	221.7 ± 77.29	-0.138	<0.0001*	218.15 ± 72.90	-0.142	<0.0001*	226.89 ± 82.1	-0.154	0.11
												Δ 1MFU Active	Δ 1MFU Control
												-71	-44
												-61	-12
												-177	-58
												-55	-36
												-126	-52
												-18	5
												-124	-52
												-52	-47
												-154	2
												-140	-90
												-192	-65
												-119	-40
												-75	-22
												-83	-28
												-50	3
												-77	-7
												-125	-4
												-58	-81
												-13	-55
												-57	2

## Sheet: Raw_Value_Long
SID	Treatment Side	Brown Spots Active BL	Brown Spots Active 1MFU	Brown Spots Active 3MFU	Brown Spots Active 6MFU	Brown Spots Control BL	Brown Spots Control 1MFU	Brown Spots Control 3MFU	Brown Spots Contrl 6MFU	Texture Active BL	Texture Active 1MFU	Texture Active 3MFU	Texture Active 6MFU	Texture Control BL	Texture Control 1MFU	Texture Control 3MFU	Texture Control 6MFU	Spots Active BL	Spots Active 1MFU	Spots Active 3MFU	Spots Active 6MFU	Spots Control BL	Spots Control 1MFU	Spots Control 3MFU	Spots Control 6MFU	UV Spots Active BL	UV Spots Active 1MFU	UV Spots Active 3MFU	UV Spots Active 6MFU	UV Spots Control BL	UV Spots Control 1MFU	UV Spots Control 3MFU	UV Spots Control 6MFU
101	Right	245	174	147		244	200	183		3015	2872	2843		2774	2746	2423		182	166	163		155	157	142		369	328	329		302	307	296
102	Left	155	94	98		145	133	121		2555	2427	2518		2586	2485	2510		86	82	94		84	90	91		245	252	281		275	270	299
103	Left	321	144	188		359	301	304		3740	2589	2974		3922	3501	3575		177	141	142		181	179	197		319	330	330		307	324	320
104	Right	195	140	151		161	125	143		2270	2017	2044		2344	2208	2264		119	114	101		128	107	87		271	277	292		248	256	242
105	Right	409	283	349		426	374	373		4607	3769	4041		4469	3924	3675		225	203	200		231	216	211		408	411	445		396	359	380
106	Left	327	309	314	359	296	301	328	252	4301	5352	5469	4896	4183	4799	5052	4512	198	218	209	193	184	192	205	164	387	387	423	373	338	367	392	320
107	Left	210	86	92		255	203	153		2414	2106	1987		2106	1726	1862		165	155	127		162	125	121		308	327	361		279	291	301
108	Right	212	160	123		210	163	166		3185	2179	2176		2663	1722	1751		151	153	126		163	128	134		356	375	339		344	329	356
109	Right	296	142	140		309	311	294		3000	2449	1443		3508	3836	2189		150	112	82		175	172	147		344	350	346		318	330	311
110	Right	273	133	151	191	285	195	173	177	2312	1772	2387	1791	2484	2041	2522	2062	169	125	158	140	168	133	139	133	296	339	369	335	313	318	334	327
111	Left	313	121	156	181	328	263	229	155	2709	948	865	1121	3038	1418	1189	1121	179	132	124	89	171	95	107	102	256	284	289	269	266	277	277	273
112	Left	358	239	293	317	353	313	246	311	6102	5643	6057	5194	5694	5329	4913	4933	238	220	195	235	234	224	240	219	397	366	437	421	353	351	348	347
113	Right	155	80	64	74	128	106	97	68	1772	1490	1400	1500	1480	1338	1145	953	122	89	74	83	106	94	80	72	319	343	315	331	287	312	298	276
114	Right	206	123	218		219	191	226		1643	1399	1743		1595	1253	1519		146	119	150		129	132	127		311	323	306		273	282	286
116	Left	279	229	265	283	303	306	281	307	3992	3614	3038	4498	4952	4853	3557	5033	169	167	176	190	220	213	187	225	378	384	393	364	390	382	371	389
117	Left	187	110	180		157	150	163		1774	1511	1925		1642	1274	1649		122	99	118		91	95	89		303	322	274		259	270	289
119	Right	278	153	222	281	266	262	271	303	3096	2885	3157	3863	3265	3298	2958	3713	154	149	155	181	154	181	169	182	326	354	356	318	290	362	330	361
120	Left	218	160	204	237	222	141	209	213	2199	1882	2806	2848	1938	2023	2218	2449	142	114	147	157	116	119	122	154	241	233	288	275	239	231	256	280
122	Right	139	126	119	177	224	169	187	256	667	786	615	1293	1229	1164	855	1858	103	94	75	125	139	120	116	161	293	309	281	331	367	355	346	360
123	Right	216	159	179		225	227	216		2915	2440	2453		2873	2368	2518		142	121	121		150	137	130		277	252	218		307	329	327

## Sheet: Raw Value_Transform
SID	Treatment Side	Parameter	Group	Timepoint	Value
101	Right	Brown Spots	Active	BL	245				Row Labels	Mean	SD
101	Right	Brown Spots	Active	1MFU	174				Brown Spots	216.406	79.9777
101	Right	Brown Spots	Active	3MFU	147				Active	201.594	80.833
101	Right	Brown Spots	Control	BL	244				BL	249.6	72.8014
101	Right	Brown Spots	Control	1MFU	200				1MFU	158.25	61.9863
101	Right	Brown Spots	Control	3MFU	183				3MFU	182.65	76.1095
101	Right	Texture	Active	BL	3015				6MFU	233.333	87.0603
101	Right	Texture	Active	1MFU	2872				Control	231.217	76.8618
101	Right	Texture	Active	3MFU	2843				BL	255.75	78.1233
101	Right	Texture	Control	BL	2774				1MFU	221.7	77.291
101	Right	Texture	Control	1MFU	2746				3MFU	218.15	72.8981
101	Right	Texture	Control	3MFU	2423				6MFU	226.889	82.051
101	Right	Spots	Active	BL	182				Spots	147.428	42.5401
101	Right	Spots	Active	1MFU	166				Active	145.536	41.2198
101	Right	Spots	Active	3MFU	163				BL	156.95	37.8661
101	Right	Spots	Control	BL	155				1MFU	138.65	40.5791
101	Right	Spots	Control	1MFU	157				3MFU	136.85	40.2378
101	Right	Spots	Control	3MFU	142				6MFU	154.778	50.5143
101	Right	UV Spots	Active	BL	369				Control	149.319	44.0409
101	Right	UV Spots	Active	1MFU	328				BL	157.05	41.9015
101	Right	UV Spots	Active	3MFU	329				1MFU	145.45	43.4517
101	Right	UV Spots	Control	BL	302				3MFU	142.05	45.6537
101	Right	UV Spots	Control	1MFU	307				6MFU	156.889	49.9911
101	Right	UV Spots	Control	3MFU	296				Texture	2727.33	1288.75
102	Left	Brown Spots	Active	BL	155				Active	2715.12	1318.05
102	Left	Brown Spots	Active	1MFU	94				BL	2913.4	1211.77
102	Left	Brown Spots	Active	3MFU	98				1MFU	2506.5	1279.99
102	Left	Brown Spots	Control	BL	145				3MFU	2597.05	1354.51
102	Left	Brown Spots	Control	1MFU	133				6MFU	3000.44	1642.27
102	Left	Brown Spots	Control	3MFU	121				Control	2739.55	1268.32
102	Left	Texture	Active	BL	2555				BL	2937.25	1213.25
102	Left	Texture	Active	1MFU	2427				1MFU	2665.3	1315.9
102	Left	Texture	Active	3MFU	2518				3MFU	2517.2	1155.01
102	Left	Texture	Control	BL	2586				6MFU	2959.33	1614.69
102	Left	Texture	Control	1MFU	2485				UV Spots	321.623	47.0606
102	Left	Texture	Control	3MFU	2510				Active	328.101	51.3128
102	Left	Spots	Active	BL	86				BL	320.2	50.1929
102	Left	Spots	Active	1MFU	82				1MFU	327.3	48.2298
102	Left	Spots	Active	3MFU	94				3MFU	333.6	59.25
102	Left	Spots	Control	BL	84				6MFU	335.222	47.3782
102	Left	Spots	Control	1MFU	90				Control	315.145	41.7589
102	Left	Spots	Control	3MFU	91				BL	307.55	45.1751
102	Left	UV Spots	Active	BL	245				1MFU	315.1	41.4918
102	Left	UV Spots	Active	1MFU	252				3MFU	317.95	40.0598
102	Left	UV Spots	Active	3MFU	281				6MFU	325.889	42.2091
102	Left	UV Spots	Control	BL	275
102	Left	UV Spots	Control	1MFU	270
102	Left	UV Spots	Control	3MFU	299
103	Left	Brown Spots	Active	BL	321
103	Left	Brown Spots	Active	1MFU	144
103	Left	Brown Spots	Active	3MFU	188
103	Left	Brown Spots	Control	BL	359
103	Left	Brown Spots	Control	1MFU	301
103	Left	Brown Spots	Control	3MFU	304
103	Left	Texture	Active	BL	3740
103	Left	Texture	Active	1MFU	2589
103	Left	Texture	Active	3MFU	2974
103	Left	Texture	Control	BL	3922
103	Left	Texture	Control	1MFU	3501
103	Left	Texture	Control	3MFU	3575
103	Left	Spots	Active	BL	177
103	Left	Spots	Active	1MFU	141
103	Left	Spots	Active	3MFU	142
103	Left	Spots	Control	BL	181
103	Left	Spots	Control	1MFU	179
103	Left	Spots	Control	3MFU	197
103	Left	UV Spots	Active	BL	319
103	Left	UV Spots	Active	1MFU	330
103	Left	UV Spots	Active	3MFU	330
103	Left	UV Spots	Control	BL	307
103	Left	UV Spots	Control	1MFU	324
103	Left	UV Spots	Control	3MFU	320
104	Right	Brown Spots	Active	BL	195
104	Right	Brown Spots	Active	1MFU	140
104	Right	Brown Spots	Active	3MFU	151
104	Right	Brown Spots	Control	BL	161
104	Right	Brown Spots	Control	1MFU	125
104	Right	Brown Spots	Control	3MFU	143
104	Right	Texture	Active	BL	2270
104	Right	Texture	Active	1MFU	2017
104	Right	Texture	Active	3MFU	2044
104	Right	Texture	Control	BL	2344
104	Right	Texture	Control	1MFU	2208
104	Right	Texture	Control	3MFU	2264
104	Right	Spots	Active	BL	119
104	Right	Spots	Active	1MFU	114
104	Right	Spots	Active	3MFU	101
104	Right	Spots	Control	BL	128
104	Right	Spots	Control	1MFU	107
104	Right	Spots	Control	3MFU	87
104	Right	UV Spots	Active	BL	271
104	Right	UV Spots	Active	1MFU	277
104	Right	UV Spots	Active	3MFU	292
104	Right	UV Spots	Control	BL	248
104	Right	UV Spots	Control	1MFU	256
104	Right	UV Spots	Control	3MFU	242
105	Right	Brown Spots	Active	BL	409
105	Right	Brown Spots	Active	1MFU	283
105	Right	Brown Spots	Active	3MFU	349
105	Right	Brown Spots	Control	BL	426
105	Right	Brown Spots	Control	1MFU	374
105	Right	Brown Spots	Control	3MFU	373
105	Right	Texture	Active	BL	4607
105	Right	Texture	Active	1MFU	3769
105	Right	Texture	Active	3MFU	4041
105	Right	Texture	Control	BL	4469
105	Right	Texture	Control	1MFU	3924
105	Right	Texture	Control	3MFU	3675
105	Right	Spots	Active	BL	225
105	Right	Spots	Active	1MFU	203
105	Right	Spots	Active	3MFU	200
105	Right	Spots	Control	BL	231
105	Right	Spots	Control	1MFU	216
105	Right	Spots	Control	3MFU	211
105	Right	UV Spots	Active	BL	408
105	Right	UV Spots	Active	1MFU	411
105	Right	UV Spots	Active	3MFU	445
105	Right	UV Spots	Control	BL	396
105	Right	UV Spots	Control	1MFU	359
105	Right	UV Spots	Control	3MFU	380
106	Left	Brown Spots	Active	BL	327
106	Left	Brown Spots	Active	1MFU	309
106	Left	Brown Spots	Active	3MFU	314
106	Left	Brown Spots	Active	6MFU	359
106	Left	Brown Spots	Control	BL	296
106	Left	Brown Spots	Control	1MFU	301
106	Left	Brown Spots	Control	3MFU	328
106	Left	Brown Spots	Control	6MFU	252
106	Left	Texture	Active	BL	4301
106	Left	Texture	Active	1MFU	5352
106	Left	Texture	Active	3MFU	5469
106	Left	Texture	Active	6MFU	4896
106	Left	Texture	Control	BL	4183
106	Left	Texture	Control	1MFU	4799
106	Left	Texture	Control	3MFU	5052
106	Left	Texture	Control	6MFU	4512
106	Left	Spots	Active	BL	198
106	Left	Spots	Active	1MFU	218
106	Left	Spots	Active	3MFU	209
106	Left	Spots	Active	6MFU	193
106	Left	Spots	Control	BL	184
106	Left	Spots	Control	1MFU	192
106	Left	Spots	Control	3MFU	205
106	Left	Spots	Control	6MFU	164
106	Left	UV Spots	Active	BL	387
106	Left	UV Spots	Active	1MFU	387
106	Left	UV Spots	Active	3MFU	423
106	Left	UV Spots	Active	6MFU	373
106	Left	UV Spots	Control	BL	338
106	Left	UV Spots	Control	1MFU	367
106	Left	UV Spots	Control	3MFU	392
106	Left	UV Spots	Control	6MFU	320
107	Left	Brown Spots	Active	BL	210
107	Left	Brown Spots	Active	1MFU	86
107	Left	Brown Spots	Active	3MFU	92
107	Left	Brown Spots	Control	BL	255
107	Left	Brown Spots	Control	1MFU	203
107	Left	Brown Spots	Control	3MFU	153
107	Left	Texture	Active	BL	2414
107	Left	Texture	Active	1MFU	2106
107	Left	Texture	Active	3MFU	1987
107	Left	Texture	Control	BL	2106
107	Left	Texture	Control	1MFU	1726
107	Left	Texture	Control	3MFU	1862
107	Left	Spots	Active	BL	165
107	Left	Spots	Active	1MFU	155
107	Left	Spots	Active	3MFU	127
107	Left	Spots	Control	BL	162
107	Left	Spots	Control	1MFU	125
107	Left	Spots	Control	3MFU	121
107	Left	UV Spots	Active	BL	308
107	Left	UV Spots	Active	1MFU	327
107	Left	UV Spots	Active	3MFU	361
107	Left	UV Spots	Control	BL	279
107	Left	UV Spots	Control	1MFU	291
107	Left	UV Spots	Control	3MFU	301
108	Right	Brown Spots	Active	BL	212
108	Right	Brown Spots	Active	1MFU	160
108	Right	Brown Spots	Active	3MFU	123
108	Right	Brown Spots	Control	BL	210
108	Right	Brown Spots	Control	1MFU	163
108	Right	Brown Spots	Control	3MFU	166
108	Right	Texture	Active	BL	3185
108	Right	Texture	Active	1MFU	2179
108	Right	Texture	Active	3MFU	2176
108	Right	Texture	Control	BL	2663
108	Right	Texture	Control	1MFU	1722
108	Right	Texture	Control	3MFU	1751
108	Right	Spots	Active	BL	151
108	Right	Spots	Active	1MFU	153
108	Right	Spots	Active	3MFU	126
108	Right	Spots	Control	BL	163
108	Right	Spots	Control	1MFU	128
108	Right	Spots	Control	3MFU	134
108	Right	UV Spots	Active	BL	356
108	Right	UV Spots	Active	1MFU	375
108	Right	UV Spots	Active	3MFU	339
108	Right	UV Spots	Control	BL	344
108	Right	UV Spots	Control	1MFU	329
108	Right	UV Spots	Control	3MFU	356
109	Right	Brown Spots	Active	BL	296
109	Right	Brown Spots	Active	1MFU	142
109	Right	Brown Spots	Active	3MFU	140
109	Right	Brown Spots	Control	BL	309
109	Right	Brown Spots	Control	1MFU	311
109	Right	Brown Spots	Control	3MFU	294
109	Right	Texture	Active	BL	3000
109	Right	Texture	Active	1MFU	2449
109	Right	Texture	Active	3MFU	1443
109	Right	Texture	Control	BL	3508
109	Right	Texture	Control	1MFU	3836
109	Right	Texture	Control	3MFU	2189
109	Right	Spots	Active	BL	150
109	Right	Spots	Active	1MFU	112
109	Right	Spots	Active	3MFU	82
109	Right	Spots	Control	BL	175
109	Right	Spots	Control	1MFU	172
109	Right	Spots	Control	3MFU	147
109	Right	UV Spots	Active	BL	344
109	Right	UV Spots	Active	1MFU	350
109	Right	UV Spots	Active	3MFU	346
109	Right	UV Spots	Control	BL	318
109	Right	UV Spots	Control	1MFU	330
109	Right	UV Spots	Control	3MFU	311
110	Right	Brown Spots	Active	BL	273
110	Right	Brown Spots	Active	1MFU	133
110	Right	Brown Spots	Active	3MFU	151
110	Right	Brown Spots	Active	6MFU	191
110	Right	Brown Spots	Control	BL	285
110	Right	Brown Spots	Control	1MFU	195
110	Right	Brown Spots	Control	3MFU	173
110	Right	Brown Spots	Control	6MFU	177
110	Right	Texture	Active	BL	2312
110	Right	Texture	Active	1MFU	1772
110	Right	Texture	Active	3MFU	2387
110	Right	Texture	Active	6MFU	1791
110	Right	Texture	Control	BL	2484
110	Right	Texture	Control	1MFU	2041
110	Right	Texture	Control	3MFU	2522
110	Right	Texture	Control	6MFU	2062
110	Right	Spots	Active	BL	169
110	Right	Spots	Active	1MFU	125
110	Right	Spots	Active	3MFU	158
110	Right	Spots	Active	6MFU	140
110	Right	Spots	Control	BL	168
110	Right	Spots	Control	1MFU	133
110	Right	Spots	Control	3MFU	139
110	Right	Spots	Control	6MFU	133
110	Right	UV Spots	Active	BL	296
110	Right	UV Spots	Active	1MFU	339
110	Right	UV Spots	Active	3MFU	369
110	Right	UV Spots	Active	6MFU	335
110	Right	UV Spots	Control	BL	313
110	Right	UV Spots	Control	1MFU	318
110	Right	UV Spots	Control	3MFU	334
110	Right	UV Spots	Control	6MFU	327
111	Left	Brown Spots	Active	BL	313
111	Left	Brown Spots	Active	1MFU	121
111	Left	Brown Spots	Active	3MFU	156
111	Left	Brown Spots	Active	6MFU	181
111	Left	Brown Spots	Control	BL	328
111	Left	Brown Spots	Control	1MFU	263
111	Left	Brown Spots	Control	3MFU	229
111	Left	Brown Spots	Control	6MFU	155
111	Left	Texture	Active	BL	2709
111	Left	Texture	Active	1MFU	948
111	Left	Texture	Active	3MFU	865
111	Left	Texture	Active	6MFU	1121
111	Left	Texture	Control	BL	3038
111	Left	Texture	Control	1MFU	1418
111	Left	Texture	Control	3MFU	1189
111	Left	Texture	Control	6MFU	1121
111	Left	Spots	Active	BL	179
111	Left	Spots	Active	1MFU	132
111	Left	Spots	Active	3MFU	124
111	Left	Spots	Active	6MFU	89
111	Left	Spots	Control	BL	171
111	Left	Spots	Control	1MFU	95
111	Left	Spots	Control	3MFU	107
111	Left	Spots	Control	6MFU	102
111	Left	UV Spots	Active	BL	256
111	Left	UV Spots	Active	1MFU	284
111	Left	UV Spots	Active	3MFU	289
111	Left	UV Spots	Active	6MFU	269
111	Left	UV Spots	Control	BL	266
111	Left	UV Spots	Control	1MFU	277
111	Left	UV Spots	Control	3MFU	277
111	Left	UV Spots	Control	6MFU	273
112	Left	Brown Spots	Active	BL	358
112	Left	Brown Spots	Active	1MFU	239
112	Left	Brown Spots	Active	3MFU	293
112	Left	Brown Spots	Active	6MFU	317
112	Left	Brown Spots	Control	BL	353
112	Left	Brown Spots	Control	1MFU	313
112	Left	Brown Spots	Control	3MFU	246
112	Left	Brown Spots	Control	6MFU	311
112	Left	Texture	Active	BL	6102
112	Left	Texture	Active	1MFU	5643
112	Left	Texture	Active	3MFU	6057
112	Left	Texture	Active	6MFU	5194
112	Left	Texture	Control	BL	5694
112	Left	Texture	Control	1MFU	5329
112	Left	Texture	Control	3MFU	4913
112	Left	Texture	Control	6MFU	4933
112	Left	Spots	Active	BL	238
112	Left	Spots	Active	1MFU	220
112	Left	Spots	Active	3MFU	195
112	Left	Spots	Active	6MFU	235
112	Left	Spots	Control	BL	234
112	Left	Spots	Control	1MFU	224
112	Left	Spots	Control	3MFU	240
112	Left	Spots	Control	6MFU	219
112	Left	UV Spots	Active	BL	397
112	Left	UV Spots	Active	1MFU	366
112	Left	UV Spots	Active	3MFU	437
112	Left	UV Spots	Active	6MFU	421
112	Left	UV Spots	Control	BL	353
112	Left	UV Spots	Control	1MFU	351
112	Left	UV Spots	Control	3MFU	348
112	Left	UV Spots	Control	6MFU	347
113	Right	Brown Spots	Active	BL	155
113	Right	Brown Spots	Active	1MFU	80
113	Right	Brown Spots	Active	3MFU	64
113	Right	Brown Spots	Active	6MFU	74
113	Right	Brown Spots	Control	BL	128
113	Right	Brown Spots	Control	1MFU	106
113	Right	Brown Spots	Control	3MFU	97
113	Right	Brown Spots	Control	6MFU	68
113	Right	Texture	Active	BL	1772
113	Right	Texture	Active	1MFU	1490
113	Right	Texture	Active	3MFU	1400
113	Right	Texture	Active	6MFU	1500
113	Right	Texture	Control	BL	1480
113	Right	Texture	Control	1MFU	1338
113	Right	Texture	Control	3MFU	1145
113	Right	Texture	Control	6MFU	953
113	Right	Spots	Active	BL	122
113	Right	Spots	Active	1MFU	89
113	Right	Spots	Active	3MFU	74
113	Right	Spots	Active	6MFU	83
113	Right	Spots	Control	BL	106
113	Right	Spots	Control	1MFU	94
113	Right	Spots	Control	3MFU	80
113	Right	Spots	Control	6MFU	72
113	Right	UV Spots	Active	BL	319
113	Right	UV Spots	Active	1MFU	343
113	Right	UV Spots	Active	3MFU	315
113	Right	UV Spots	Active	6MFU	331
113	Right	UV Spots	Control	BL	287
113	Right	UV Spots	Control	1MFU	312
113	Right	UV Spots	Control	3MFU	298
113	Right	UV Spots	Control	6MFU	276
114	Right	Brown Spots	Active	BL	206
114	Right	Brown Spots	Active	1MFU	123
114	Right	Brown Spots	Active	3MFU	218
114	Right	Brown Spots	Control	BL	219
114	Right	Brown Spots	Control	1MFU	191
114	Right	Brown Spots	Control	3MFU	226
114	Right	Texture	Active	BL	1643
114	Right	Texture	Active	1MFU	1399
114	Right	Texture	Active	3MFU	1743
114	Right	Texture	Control	BL	1595
114	Right	Texture	Control	1MFU	1253
114	Right	Texture	Control	3MFU	1519
114	Right	Spots	Active	BL	146
114	Right	Spots	Active	1MFU	119
114	Right	Spots	Active	3MFU	150
114	Right	Spots	Control	BL	129
114	Right	Spots	Control	1MFU	132
114	Right	Spots	Control	3MFU	127
114	Right	UV Spots	Active	BL	311
114	Right	UV Spots	Active	1MFU	323
114	Right	UV Spots	Active	3MFU	306
114	Right	UV Spots	Control	BL	273
114	Right	UV Spots	Control	1MFU	282
114	Right	UV Spots	Control	3MFU	286
116	Left	Brown Spots	Active	BL	279
116	Left	Brown Spots	Active	1MFU	229
116	Left	Brown Spots	Active	3MFU	265
116	Left	Brown Spots	Active	6MFU	283
116	Left	Brown Spots	Control	BL	303
116	Left	Brown Spots	Control	1MFU	306
116	Left	Brown Spots	Control	3MFU	281
116	Left	Brown Spots	Control	6MFU	307
116	Left	Texture	Active	BL	3992
116	Left	Texture	Active	1MFU	3614
116	Left	Texture	Active	3MFU	3038
116	Left	Texture	Active	6MFU	4498
116	Left	Texture	Control	BL	4952
116	Left	Texture	Control	1MFU	4853
116	Left	Texture	Control	3MFU	3557
116	Left	Texture	Control	6MFU	5033
116	Left	Spots	Active	BL	169
116	Left	Spots	Active	1MFU	167
116	Left	Spots	Active	3MFU	176
116	Left	Spots	Active	6MFU	190
116	Left	Spots	Control	BL	220
116	Left	Spots	Control	1MFU	213
116	Left	Spots	Control	3MFU	187
116	Left	Spots	Control	6MFU	225
116	Left	UV Spots	Active	BL	378
116	Left	UV Spots	Active	1MFU	384
116	Left	UV Spots	Active	3MFU	393
116	Left	UV Spots	Active	6MFU	364
116	Left	UV Spots	Control	BL	390
116	Left	UV Spots	Control	1MFU	382
116	Left	UV Spots	Control	3MFU	371
116	Left	UV Spots	Control	6MFU	389
117	Left	Brown Spots	Active	BL	187
117	Left	Brown Spots	Active	1MFU	110
117	Left	Brown Spots	Active	3MFU	180
117	Left	Brown Spots	Control	BL	157
117	Left	Brown Spots	Control	1MFU	150
117	Left	Brown Spots	Control	3MFU	163
117	Left	Texture	Active	BL	1774
117	Left	Texture	Active	1MFU	1511
117	Left	Texture	Active	3MFU	1925
117	Left	Texture	Control	BL	1642
117	Left	Texture	Control	1MFU	1274
117	Left	Texture	Control	3MFU	1649
117	Left	Spots	Active	BL	122
117	Left	Spots	Active	1MFU	99
117	Left	Spots	Active	3MFU	118
117	Left	Spots	Control	BL	91
117	Left	Spots	Control	1MFU	95
117	Left	Spots	Control	3MFU	89
117	Left	UV Spots	Active	BL	303
117	Left	UV Spots	Active	1MFU	322
117	Left	UV Spots	Active	3MFU	274
117	Left	UV Spots	Control	BL	259
117	Left	UV Spots	Control	1MFU	270
117	Left	UV Spots	Control	3MFU	289
119	Right	Brown Spots	Active	BL	278
119	Right	Brown Spots	Active	1MFU	153
119	Right	Brown Spots	Active	3MFU	222
119	Right	Brown Spots	Active	6MFU	281
119	Right	Brown Spots	Control	BL	266
119	Right	Brown Spots	Control	1MFU	262
119	Right	Brown Spots	Control	3MFU	271
119	Right	Brown Spots	Control	6MFU	303
119	Right	Texture	Active	BL	3096
119	Right	Texture	Active	1MFU	2885
119	Right	Texture	Active	3MFU	3157
119	Right	Texture	Active	6MFU	3863
119	Right	Texture	Control	BL	3265
119	Right	Texture	Control	1MFU	3298
119	Right	Texture	Control	3MFU	2958
119	Right	Texture	Control	6MFU	3713
119	Right	Spots	Active	BL	154
119	Right	Spots	Active	1MFU	149
119	Right	Spots	Active	3MFU	155
119	Right	Spots	Active	6MFU	181
119	Right	Spots	Control	BL	154
119	Right	Spots	Control	1MFU	181
119	Right	Spots	Control	3MFU	169
119	Right	Spots	Control	6MFU	182
119	Right	UV Spots	Active	BL	326
119	Right	UV Spots	Active	1MFU	354
119	Right	UV Spots	Active	3MFU	356
119	Right	UV Spots	Active	6MFU	318
119	Right	UV Spots	Control	BL	290
119	Right	UV Spots	Control	1MFU	362
119	Right	UV Spots	Control	3MFU	330
119	Right	UV Spots	Control	6MFU	361
120	Left	Brown Spots	Active	BL	218
120	Left	Brown Spots	Active	1MFU	160
120	Left	Brown Spots	Active	3MFU	204
120	Left	Brown Spots	Active	6MFU	237
120	Left	Brown Spots	Control	BL	222
120	Left	Brown Spots	Control	1MFU	141
120	Left	Brown Spots	Control	3MFU	209
120	Left	Brown Spots	Control	6MFU	213
120	Left	Texture	Active	BL	2199
120	Left	Texture	Active	1MFU	1882
120	Left	Texture	Active	3MFU	2806
120	Left	Texture	Active	6MFU	2848
120	Left	Texture	Control	BL	1938
120	Left	Texture	Control	1MFU	2023
120	Left	Texture	Control	3MFU	2218
120	Left	Texture	Control	6MFU	2449
120	Left	Spots	Active	BL	142
120	Left	Spots	Active	1MFU	114
120	Left	Spots	Active	3MFU	147
120	Left	Spots	Active	6MFU	157
120	Left	Spots	Control	BL	116
120	Left	Spots	Control	1MFU	119
120	Left	Spots	Control	3MFU	122
120	Left	Spots	Control	6MFU	154
120	Left	UV Spots	Active	BL	241
120	Left	UV Spots	Active	1MFU	233
120	Left	UV Spots	Active	3MFU	288
120	Left	UV Spots	Active	6MFU	275
120	Left	UV Spots	Control	BL	239
120	Left	UV Spots	Control	1MFU	231
120	Left	UV Spots	Control	3MFU	256
120	Left	UV Spots	Control	6MFU	280
122	Right	Brown Spots	Active	BL	139
122	Right	Brown Spots	Active	1MFU	126
122	Right	Brown Spots	Active	3MFU	119
122	Right	Brown Spots	Active	6MFU	177
122	Right	Brown Spots	Control	BL	224
122	Right	Brown Spots	Control	1MFU	169
122	Right	Brown Spots	Control	3MFU	187
122	Right	Brown Spots	Control	6MFU	256
122	Right	Texture	Active	BL	667
122	Right	Texture	Active	1MFU	786
122	Right	Texture	Active	3MFU	615
122	Right	Texture	Active	6MFU	1293
122	Right	Texture	Control	BL	1229
122	Right	Texture	Control	1MFU	1164
122	Right	Texture	Control	3MFU	855
122	Right	Texture	Control	6MFU	1858
122	Right	Spots	Active	BL	103
122	Right	Spots	Active	1MFU	94
122	Right	Spots	Active	3MFU	75
122	Right	Spots	Active	6MFU	125
122	Right	Spots	Control	BL	139
122	Right	Spots	Control	1MFU	120
122	Right	Spots	Control	3MFU	116
122	Right	Spots	Control	6MFU	161
122	Right	UV Spots	Active	BL	293
122	Right	UV Spots	Active	1MFU	309
122	Right	UV Spots	Active	3MFU	281
122	Right	UV Spots	Active	6MFU	331
122	Right	UV Spots	Control	BL	367
122	Right	UV Spots	Control	1MFU	355
122	Right	UV Spots	Control	3MFU	346
122	Right	UV Spots	Control	6MFU	360
123	Right	Brown Spots	Active	BL	216
123	Right	Brown Spots	Active	1MFU	159
123	Right	Brown Spots	Active	3MFU	179
123	Right	Brown Spots	Control	BL	225
123	Right	Brown Spots	Control	1MFU	227
123	Right	Brown Spots	Control	3MFU	216
123	Right	Texture	Active	BL	2915
123	Right	Texture	Active	1MFU	2440
123	Right	Texture	Active	3MFU	2453
123	Right	Texture	Control	BL	2873
123	Right	Texture	Control	1MFU	2368
123	Right	Texture	Control	3MFU	2518
123	Right	Spots	Active	BL	142
123	Right	Spots	Active	1MFU	121
123	Right	Spots	Active	3MFU	121
123	Right	Spots	Control	BL	150
123	Right	Spots	Control	1MFU	137
123	Right	Spots	Control	3MFU	130
123	Right	UV Spots	Active	BL	277
123	Right	UV Spots	Active	1MFU	252
123	Right	UV Spots	Active	3MFU	218
123	Right	UV Spots	Control	BL	307
123	Right	UV Spots	Control	1MFU	329
123	Right	UV Spots	Control	3MFU	327

## Sheet: Percent_Long
SID	Treatment Side	Brown Spots_Active_Δ1MFU	Brown Spots_Active_Δ3MFU	Brown Spots_Active_Δ6MFU	Brown Spots_Control_Δ1MFU	Brown Spots_Control_Δ3MFU	Brown Spots_Control_Δ6MFU	Texture_Active _Δ1MFU	Texture_Active_Δ3MFU	Texture_Active_Δ6MFU	Texture_Control_Δ1MFU	Texture_Control_Δ3MFU	Texture_Control_Δ6MFU	Spots_Active_Δ1MFU	Spots_Active_Δ3MFU	Spots_Active_Δ6MFU	Spots_Control_Δ1MFU	Spots_Control_Δ3MFU	Spots_Control_Δ6MFU	UV Spots_Active_Δ1MFU	UV Spots_Active_Δ3MFU	UV Spots_Active_Δ6MFU	UV Spots_Control_Δ1MFU	UV Spots_Control_Δ3MFU	UV Spots_Control_Δ6MFU
101	Right	-0.289796	-0.4		-0.180328	-0.25		-0.0474295	-0.0570481		-0.0100937	-0.126532		-0.0879121	-0.104396		0.0129032	-0.083871		-0.111111	-0.108401		0.0165563	-0.0198675
102	Left	-0.393548	-0.367742		-0.0827586	-0.165517		-0.0500978	-0.0144814		-0.0390565	-0.029389		-0.0465116	0.0930233		0.0714286	0.0833333		0.0285714	0.146939		-0.0181818	0.0872727
103	Left	-0.551402	-0.41433		-0.16156	-0.153203		-0.307754	-0.204813		-0.107343	-0.0884753		-0.20339	-0.19774		-0.0110497	0.0883978		0.0344828	0.0344828		0.0553746	0.0423453
104	Right	-0.282051	-0.225641		-0.223602	-0.111801		-0.111454	-0.0995595		-0.0580205	-0.0341297		-0.0420168	-0.151261		-0.164062	-0.320312		0.0221402	0.0774908		0.0322581	-0.0241935
105	Right	-0.308068	-0.146699		-0.122066	-0.124413		-0.181897	-0.122857		-0.121951	-0.177668		-0.0977778	-0.111111		-0.0649351	-0.0865801		0.00735294	0.0906863		-0.0934343	-0.040404
106	Left	-0.0550459	-0.0397554	0.0978593	0.0168919	0.108108	-0.148649	0.244362	0.271565	0.13834	0.147263	0.207746	0.0786517	0.10101	0.0555556	-0.0252525	0.0434783	0.11413	-0.108696	0	0.0930233	-0.0361757	0.0857988	0.159763	-0.0532544
107	Left	-0.590476	-0.561905		-0.203922	-0.4		-0.127589	-0.176885		-0.180437	-0.115859		-0.0606061	-0.230303		-0.228395	-0.253086		0.0616883	0.172078		0.0430108	0.078853
108	Right	-0.245283	-0.419811		-0.22381	-0.209524		-0.315856	-0.316797		-0.353361	-0.342471		0.013245	-0.165563		-0.214724	-0.177914		0.0533708	-0.0477528		-0.0436047	0.0348837
109	Right	-0.52027	-0.527027		0.00647249	-0.0485437		-0.183667	-0.519		0.0935006	-0.375998		-0.253333	-0.453333		-0.0171429	-0.16		0.0174419	0.00581395		0.0377358	-0.0220126
110	Right	-0.512821	-0.446886	-0.300366	-0.315789	-0.392982	-0.378947	-0.233564	0.0324394	-0.225346	-0.178341	0.0152979	-0.169887	-0.260355	-0.0650888	-0.171598	-0.208333	-0.172619	-0.208333	0.14527	0.246622	0.131757	0.0159744	0.0670927	0.0447284
111	Left	-0.613419	-0.501597	-0.421725	-0.198171	-0.301829	-0.527439	-0.650055	-0.680694	-0.586194	-0.533246	-0.608624	-0.631007	-0.26257	-0.307263	-0.502793	-0.444444	-0.374269	-0.403509	0.109375	0.128906	0.0507812	0.0413534	0.0413534	0.0263158
112	Left	-0.332402	-0.181564	-0.114525	-0.113314	-0.303116	-0.11898	-0.0752212	-0.00737463	-0.148804	-0.0641026	-0.137162	-0.133649	-0.0756303	-0.180672	-0.012605	-0.042735	0.025641	-0.0641026	-0.0780856	0.100756	0.0604534	-0.00566572	-0.0141643	-0.0169972
113	Right	-0.483871	-0.587097	-0.522581	-0.171875	-0.242188	-0.46875	-0.159142	-0.209932	-0.153499	-0.0959459	-0.226351	-0.356081	-0.270492	-0.393443	-0.319672	-0.113208	-0.245283	-0.320755	0.0752351	-0.0125392	0.0376176	0.087108	0.0383275	-0.0383275
114	Right	-0.402913	0.0582524		-0.127854	0.0319635		-0.148509	0.0608643		-0.21442	-0.0476489		-0.184932	0.0273973		0.0232558	-0.0155039		0.0385852	-0.0160772		0.032967	0.047619
116	Left	-0.179211	-0.0501792	0.0143369	0.00990099	-0.0726073	0.0132013	-0.0946894	-0.238978	0.126754	-0.0199919	-0.281704	0.016357	-0.0118343	0.0414201	0.12426	-0.0318182	-0.15	0.0227273	0.015873	0.0396825	-0.037037	-0.0205128	-0.0487179	-0.0025641
117	Left	-0.411765	-0.0374332		-0.044586	0.0382166		-0.148253	0.0851184		-0.224117	0.00426309		-0.188525			0.043956	-0.021978		0.0627063	-0.0957096		0.042471	0.11583
119	Right	-0.44964	-0.201439	0.0107914	-0.0150376	0.018797	0.139098	-0.0681525	0.0197028	0.247739	0.0101072	-0.0940276	0.137213	-0.0324675	0.00649351	0.175325	0.175325	0.0974026	0.181818	0.0858896	0.0920245	-0.0245399	0.248276	0.137931	0.244828
120	Left	-0.266055	-0.0642202	0.087156	-0.364865	-0.0585586	-0.0405405	-0.144156	0.276035	0.295134	0.0438596	0.144479	0.263674	-0.197183	0.0352113	0.105634	0.0258621	0.0517241	0.327586	-0.033195	0.195021	0.141079	-0.0334728	0.0711297	0.171548
122	Right	-0.0935252	-0.143885	0.273381	-0.245536	-0.165179	0.142857	0.178411	-0.077961	0.938531	-0.0528885	-0.304312	0.511798	-0.0873786	-0.271845	0.213592	-0.136691	-0.165468	0.158273	0.0546075	-0.0409556	0.129693	-0.0326975	-0.0572207	-0.0190736
123	Right	-0.263889	-0.171296		0.00888889	-0.04		-0.16295	-0.158491		-0.175774	-0.123564		-0.147887	-0.147887		-0.0866667	-0.133333		-0.0902527	-0.212996		0.0716612	0.0651466
	Average	-0.362273	-0.271513	-0.0972969	-0.137646	-0.142119	-0.154239	-0.139383	-0.106957	0.070295	-0.106718	-0.137107	-0.0314368	-0.119827	-0.132674	-0.0459011	-0.0683998	-0.0949794	-0.04611	0.0249973	0.0444547	0.0504031	0.0281488	0.0380484	0.0396892
			1MFU	3MFU	6MFU
	Active	Brown Spots	0.36	0.27	0.1
	Control	Brown Spots	0.14	0.14	0.15
	Active	Texture	0.14	0.11	-0.07
	Control	Texture	0.11	0.14	0.03
	Active	Spots	0.12	0.13	0.05
	Control	Spots	0.07	0.09	0.05
	Active	UV Spots	-0.02	-0.04	-0.05
	Control	UV Spots	-0.03	-0.04	-0.04

## Sheet: Percent_Transform
SID	Treatment Side	Parameter	Group	Timepoint	Value	% Impovement
101	Right	Brown Spots	Active	Δ1MFU	-0.289796	0.289796
101	Right	Brown Spots	Active	Δ3MFU	-0.4	0.4
101	Right	Brown Spots	Control	Δ1MFU	-0.180328	0.180328
101	Right	Brown Spots	Control	Δ3MFU	-0.25	0.25
101	Right	Texture	Active	Δ1MFU	-0.0474295	0.0474295
101	Right	Texture	Active	Δ3MFU	-0.0570481	0.0570481
101	Right	Texture	Control	Δ1MFU	-0.0100937	0.0100937
101	Right	Texture	Control	Δ3MFU	-0.126532	0.126532
101	Right	Spots	Active	Δ1MFU	-0.0879121	0.0879121
101	Right	Spots	Active	Δ3MFU	-0.104396	0.104396
101	Right	Spots	Control	Δ1MFU	0.0129032	-0.0129032
101	Right	Spots	Control	Δ3MFU	-0.083871	0.083871
101	Right	UV Spots	Active	Δ1MFU	-0.111111	0.111111
101	Right	UV Spots	Active	Δ3MFU	-0.108401	0.108401
101	Right	UV Spots	Control	Δ1MFU	0.0165563	-0.0165563
101	Right	UV Spots	Control	Δ3MFU	-0.0198675	0.0198675
102	Left	Brown Spots	Active	Δ1MFU	-0.393548	0.393548
102	Left	Brown Spots	Active	Δ3MFU	-0.367742	0.367742
102	Left	Brown Spots	Control	Δ1MFU	-0.0827586	0.0827586
102	Left	Brown Spots	Control	Δ3MFU	-0.165517	0.165517
102	Left	Texture	Active	Δ1MFU	-0.0500978	0.0500978
102	Left	Texture	Active	Δ3MFU	-0.0144814	0.0144814
102	Left	Texture	Control	Δ1MFU	-0.0390565	0.0390565
102	Left	Texture	Control	Δ3MFU	-0.029389	0.029389
102	Left	Spots	Active	Δ1MFU	-0.0465116	0.0465116
102	Left	Spots	Active	Δ3MFU	0.0930233	-0.0930233
102	Left	Spots	Control	Δ1MFU	0.0714286	-0.0714286
102	Left	Spots	Control	Δ3MFU	0.0833333	-0.0833333
102	Left	UV Spots	Active	Δ1MFU	0.0285714	-0.0285714
102	Left	UV Spots	Active	Δ3MFU	0.146939	-0.146939
102	Left	UV Spots	Control	Δ1MFU	-0.0181818	0.0181818
102	Left	UV Spots	Control	Δ3MFU	0.0872727	-0.0872727
103	Left	Brown Spots	Active	Δ1MFU	-0.551402	0.551402
103	Left	Brown Spots	Active	Δ3MFU	-0.41433	0.41433
103	Left	Brown Spots	Control	Δ1MFU	-0.16156	0.16156
103	Left	Brown Spots	Control	Δ3MFU	-0.153203	0.153203
103	Left	Texture	Active	Δ1MFU	-0.307754	0.307754
103	Left	Texture	Active	Δ3MFU	-0.204813	0.204813
103	Left	Texture	Control	Δ1MFU	-0.107343	0.107343
103	Left	Texture	Control	Δ3MFU	-0.0884753	0.0884753
103	Left	Spots	Active	Δ1MFU	-0.20339	0.20339
103	Left	Spots	Active	Δ3MFU	-0.19774	0.19774
103	Left	Spots	Control	Δ1MFU	-0.0110497	0.0110497
103	Left	Spots	Control	Δ3MFU	0.0883978	-0.0883978
103	Left	UV Spots	Active	Δ1MFU	0.0344828	-0.0344828
103	Left	UV Spots	Active	Δ3MFU	0.0344828	-0.0344828
103	Left	UV Spots	Control	Δ1MFU	0.0553746	-0.0553746
103	Left	UV Spots	Control	Δ3MFU	0.0423453	-0.0423453
104	Right	Brown Spots	Active	Δ1MFU	-0.282051	0.282051
104	Right	Brown Spots	Active	Δ3MFU	-0.225641	0.225641
104	Right	Brown Spots	Control	Δ1MFU	-0.223602	0.223602
104	Right	Brown Spots	Control	Δ3MFU	-0.111801	0.111801
104	Right	Texture	Active	Δ1MFU	-0.111454	0.111454
104	Right	Texture	Active	Δ3MFU	-0.0995595	0.0995595
104	Right	Texture	Control	Δ1MFU	-0.0580205	0.0580205
104	Right	Texture	Control	Δ3MFU	-0.0341297	0.0341297
104	Right	Spots	Active	Δ1MFU	-0.0420168	0.0420168
104	Right	Spots	Active	Δ3MFU	-0.151261	0.151261
104	Right	Spots	Control	Δ1MFU	-0.164062	0.164062
104	Right	Spots	Control	Δ3MFU	-0.320312	0.320312
104	Right	UV Spots	Active	Δ1MFU	0.0221402	-0.0221402
104	Right	UV Spots	Active	Δ3MFU	0.0774908	-0.0774908
104	Right	UV Spots	Control	Δ1MFU	0.0322581	-0.0322581
104	Right	UV Spots	Control	Δ3MFU	-0.0241935	0.0241935
105	Right	Brown Spots	Active	Δ1MFU	-0.308068	0.308068
105	Right	Brown Spots	Active	Δ3MFU	-0.146699	0.146699
105	Right	Brown Spots	Control	Δ1MFU	-0.122066	0.122066
105	Right	Brown Spots	Control	Δ3MFU	-0.124413	0.124413
105	Right	Texture	Active	Δ1MFU	-0.181897	0.181897
105	Right	Texture	Active	Δ3MFU	-0.122857	0.122857
105	Right	Texture	Control	Δ1MFU	-0.121951	0.121951
105	Right	Texture	Control	Δ3MFU	-0.177668	0.177668
105	Right	Spots	Active	Δ1MFU	-0.0977778	0.0977778
105	Right	Spots	Active	Δ3MFU	-0.111111	0.111111
105	Right	Spots	Control	Δ1MFU	-0.0649351	0.0649351
105	Right	Spots	Control	Δ3MFU	-0.0865801	0.0865801
105	Right	UV Spots	Active	Δ1MFU	0.00735294	-0.00735294
105	Right	UV Spots	Active	Δ3MFU	0.0906863	-0.0906863
105	Right	UV Spots	Control	Δ1MFU	-0.0934343	0.0934343
105	Right	UV Spots	Control	Δ3MFU	-0.040404	0.040404
106	Left	Brown Spots	Active	Δ1MFU	-0.0550459	0.0550459
106	Left	Brown Spots	Active	Δ3MFU	-0.0397554	0.0397554
106	Left	Brown Spots	Active	Δ6MFU	0.0978593	-0.0978593
106	Left	Brown Spots	Control	Δ1MFU	0.0168919	-0.0168919
106	Left	Brown Spots	Control	Δ3MFU	0.108108	-0.108108
106	Left	Brown Spots	Control	Δ6MFU	-0.148649	0.148649
106	Left	Texture	Active	Δ1MFU	0.244362	-0.244362
106	Left	Texture	Active	Δ3MFU	0.271565	-0.271565
106	Left	Texture	Active	Δ6MFU	0.13834	-0.13834
106	Left	Texture	Control	Δ1MFU	0.147263	-0.147263
106	Left	Texture	Control	Δ3MFU	0.207746	-0.207746
106	Left	Texture	Control	Δ6MFU	0.0786517	-0.0786517
106	Left	Spots	Active	Δ1MFU	0.10101	-0.10101
106	Left	Spots	Active	Δ3MFU	0.0555556	-0.0555556
106	Left	Spots	Active	Δ6MFU	-0.0252525	0.0252525
106	Left	Spots	Control	Δ1MFU	0.0434783	-0.0434783
106	Left	Spots	Control	Δ3MFU	0.11413	-0.11413
106	Left	Spots	Control	Δ6MFU	-0.108696	0.108696
106	Left	UV Spots	Active	Δ1MFU	0	0
106	Left	UV Spots	Active	Δ3MFU	0.0930233	-0.0930233
106	Left	UV Spots	Active	Δ6MFU	-0.0361757	0.0361757
106	Left	UV Spots	Control	Δ1MFU	0.0857988	-0.0857988
106	Left	UV Spots	Control	Δ3MFU	0.159763	-0.159763
106	Left	UV Spots	Control	Δ6MFU	-0.0532544	0.0532544
107	Left	Brown Spots	Active	Δ1MFU	-0.590476	0.590476
107	Left	Brown Spots	Active	Δ3MFU	-0.561905	0.561905
107	Left	Brown Spots	Control	Δ1MFU	-0.203922	0.203922
107	Left	Brown Spots	Control	Δ3MFU	-0.4	0.4
107	Left	Texture	Active	Δ1MFU	-0.127589	0.127589
107	Left	Texture	Active	Δ3MFU	-0.176885	0.176885
107	Left	Texture	Control	Δ1MFU	-0.180437	0.180437
107	Left	Texture	Control	Δ3MFU	-0.115859	0.115859
107	Left	Spots	Active	Δ1MFU	-0.0606061	0.0606061
107	Left	Spots	Active	Δ3MFU	-0.230303	0.230303
107	Left	Spots	Control	Δ1MFU	-0.228395	0.228395
107	Left	Spots	Control	Δ3MFU	-0.253086	0.253086
107	Left	UV Spots	Active	Δ1MFU	0.0616883	-0.0616883
107	Left	UV Spots	Active	Δ3MFU	0.172078	-0.172078
107	Left	UV Spots	Control	Δ1MFU	0.0430108	-0.0430108
107	Left	UV Spots	Control	Δ3MFU	0.078853	-0.078853
108	Right	Brown Spots	Active	Δ1MFU	-0.245283	0.245283
108	Right	Brown Spots	Active	Δ3MFU	-0.419811	0.419811
108	Right	Brown Spots	Control	Δ1MFU	-0.22381	0.22381
108	Right	Brown Spots	Control	Δ3MFU	-0.209524	0.209524
108	Right	Texture	Active	Δ1MFU	-0.315856	0.315856
108	Right	Texture	Active	Δ3MFU	-0.316797	0.316797
108	Right	Texture	Control	Δ1MFU	-0.353361	0.353361
108	Right	Texture	Control	Δ3MFU	-0.342471	0.342471
108	Right	Spots	Active	Δ1MFU	0.013245	-0.013245
108	Right	Spots	Active	Δ3MFU	-0.165563	0.165563
108	Right	Spots	Control	Δ1MFU	-0.214724	0.214724
108	Right	Spots	Control	Δ3MFU	-0.177914	0.177914
108	Right	UV Spots	Active	Δ1MFU	0.0533708	-0.0533708
108	Right	UV Spots	Active	Δ3MFU	-0.0477528	0.0477528
108	Right	UV Spots	Control	Δ1MFU	-0.0436047	0.0436047
108	Right	UV Spots	Control	Δ3MFU	0.0348837	-0.0348837
109	Right	Brown Spots	Active	Δ1MFU	-0.52027	0.52027
109	Right	Brown Spots	Active	Δ3MFU	-0.527027	0.527027
109	Right	Brown Spots	Control	Δ1MFU	0.00647249	-0.00647249
109	Right	Brown Spots	Control	Δ3MFU	-0.0485437	0.0485437
109	Right	Texture	Active	Δ1MFU	-0.183667	0.183667
109	Right	Texture	Active	Δ3MFU	-0.519	0.519
109	Right	Texture	Control	Δ1MFU	0.0935006	-0.0935006
109	Right	Texture	Control	Δ3MFU	-0.375998	0.375998
109	Right	Spots	Active	Δ1MFU	-0.253333	0.253333
109	Right	Spots	Active	Δ3MFU	-0.453333	0.453333
109	Right	Spots	Control	Δ1MFU	-0.0171429	0.0171429
109	Right	Spots	Control	Δ3MFU	-0.16	0.16
109	Right	UV Spots	Active	Δ1MFU	0.0174419	-0.0174419
109	Right	UV Spots	Active	Δ3MFU	0.00581395	-0.00581395
109	Right	UV Spots	Control	Δ1MFU	0.0377358	-0.0377358
109	Right	UV Spots	Control	Δ3MFU	-0.0220126	0.0220126
110	Right	Brown Spots	Active	Δ1MFU	-0.512821	0.512821
110	Right	Brown Spots	Active	Δ3MFU	-0.446886	0.446886
110	Right	Brown Spots	Active	Δ6MFU	-0.300366	0.300366
110	Right	Brown Spots	Control	Δ1MFU	-0.315789	0.315789
110	Right	Brown Spots	Control	Δ3MFU	-0.392982	0.392982
110	Right	Brown Spots	Control	Δ6MFU	-0.378947	0.378947
110	Right	Texture	Active	Δ1MFU	-0.233564	0.233564
110	Right	Texture	Active	Δ3MFU	0.0324394	-0.0324394
110	Right	Texture	Active	Δ6MFU	-0.225346	0.225346
110	Right	Texture	Control	Δ1MFU	-0.178341	0.178341
110	Right	Texture	Control	Δ3MFU	0.0152979	-0.0152979
110	Right	Texture	Control	Δ6MFU	-0.169887	0.169887
110	Right	Spots	Active	Δ1MFU	-0.260355	0.260355
110	Right	Spots	Active	Δ3MFU	-0.0650888	0.0650888
110	Right	Spots	Active	Δ6MFU	-0.171598	0.171598
110	Right	Spots	Control	Δ1MFU	-0.208333	0.208333
110	Right	Spots	Control	Δ3MFU	-0.172619	0.172619
110	Right	Spots	Control	Δ6MFU	-0.208333	0.208333
110	Right	UV Spots	Active	Δ1MFU	0.14527	-0.14527
110	Right	UV Spots	Active	Δ3MFU	0.246622	-0.246622
110	Right	UV Spots	Active	Δ6MFU	0.131757	-0.131757
110	Right	UV Spots	Control	Δ1MFU	0.0159744	-0.0159744
110	Right	UV Spots	Control	Δ3MFU	0.0670927	-0.0670927
110	Right	UV Spots	Control	Δ6MFU	0.0447284	-0.0447284
111	Left	Brown Spots	Active	Δ1MFU	-0.613419	0.613419
111	Left	Brown Spots	Active	Δ3MFU	-0.501597	0.501597
111	Left	Brown Spots	Active	Δ6MFU	-0.421725	0.421725
111	Left	Brown Spots	Control	Δ1MFU	-0.198171	0.198171
111	Left	Brown Spots	Control	Δ3MFU	-0.301829	0.301829
111	Left	Brown Spots	Control	Δ6MFU	-0.527439	0.527439
111	Left	Texture	Active	Δ1MFU	-0.650055	0.650055
111	Left	Texture	Active	Δ3MFU	-0.680694	0.680694
111	Left	Texture	Active	Δ6MFU	-0.586194	0.586194
111	Left	Texture	Control	Δ1MFU	-0.533246	0.533246
111	Left	Texture	Control	Δ3MFU	-0.608624	0.608624
111	Left	Texture	Control	Δ6MFU	-0.631007	0.631007
111	Left	Spots	Active	Δ1MFU	-0.26257	0.26257
111	Left	Spots	Active	Δ3MFU	-0.307263	0.307263
111	Left	Spots	Active	Δ6MFU	-0.502793	0.502793
111	Left	Spots	Control	Δ1MFU	-0.444444	0.444444
111	Left	Spots	Control	Δ3MFU	-0.374269	0.374269
111	Left	Spots	Control	Δ6MFU	-0.403509	0.403509
111	Left	UV Spots	Active	Δ1MFU	0.109375	-0.109375
111	Left	UV Spots	Active	Δ3MFU	0.128906	-0.128906
111	Left	UV Spots	Active	Δ6MFU	0.0507812	-0.0507812
111	Left	UV Spots	Control	Δ1MFU	0.0413534	-0.0413534
111	Left	UV Spots	Control	Δ3MFU	0.0413534	-0.0413534
111	Left	UV Spots	Control	Δ6MFU	0.0263158	-0.0263158
112	Left	Brown Spots	Active	Δ1MFU	-0.332402	0.332402
112	Left	Brown Spots	Active	Δ3MFU	-0.181564	0.181564
112	Left	Brown Spots	Active	Δ6MFU	-0.114525	0.114525
112	Left	Brown Spots	Control	Δ1MFU	-0.113314	0.113314
112	Left	Brown Spots	Control	Δ3MFU	-0.303116	0.303116
112	Left	Brown Spots	Control	Δ6MFU	-0.11898	0.11898
112	Left	Texture	Active	Δ1MFU	-0.0752212	0.0752212
112	Left	Texture	Active	Δ3MFU	-0.00737463	0.00737463
112	Left	Texture	Active	Δ6MFU	-0.148804	0.148804
112	Left	Texture	Control	Δ1MFU	-0.0641026	0.0641026
112	Left	Texture	Control	Δ3MFU	-0.137162	0.137162
112	Left	Texture	Control	Δ6MFU	-0.133649	0.133649
112	Left	Spots	Active	Δ1MFU	-0.0756303	0.0756303
112	Left	Spots	Active	Δ3MFU	-0.180672	0.180672
112	Left	Spots	Active	Δ6MFU	-0.012605	0.012605
112	Left	Spots	Control	Δ1MFU	-0.042735	0.042735
112	Left	Spots	Control	Δ3MFU	0.025641	-0.025641
112	Left	Spots	Control	Δ6MFU	-0.0641026	0.0641026
112	Left	UV Spots	Active	Δ1MFU	-0.0780856	0.0780856
112	Left	UV Spots	Active	Δ3MFU	0.100756	-0.100756
112	Left	UV Spots	Active	Δ6MFU	0.0604534	-0.0604534
112	Left	UV Spots	Control	Δ1MFU	-0.00566572	0.00566572
112	Left	UV Spots	Control	Δ3MFU	-0.0141643	0.0141643
112	Left	UV Spots	Control	Δ6MFU	-0.0169972	0.0169972
113	Right	Brown Spots	Active	Δ1MFU	-0.483871	0.483871
113	Right	Brown Spots	Active	Δ3MFU	-0.587097	0.587097
113	Right	Brown Spots	Active	Δ6MFU	-0.522581	0.522581
113	Right	Brown Spots	Control	Δ1MFU	-0.171875	0.171875
113	Right	Brown Spots	Control	Δ3MFU	-0.242188	0.242188
113	Right	Brown Spots	Control	Δ6MFU	-0.46875	0.46875
113	Right	Texture	Active	Δ1MFU	-0.159142	0.159142
113	Right	Texture	Active	Δ3MFU	-0.209932	0.209932
113	Right	Texture	Active	Δ6MFU	-0.153499	0.153499
113	Right	Texture	Control	Δ1MFU	-0.0959459	0.0959459
113	Right	Texture	Control	Δ3MFU	-0.226351	0.226351
113	Right	Texture	Control	Δ6MFU	-0.356081	0.356081
113	Right	Spots	Active	Δ1MFU	-0.270492	0.270492
113	Right	Spots	Active	Δ3MFU	-0.393443	0.393443
113	Right	Spots	Active	Δ6MFU	-0.319672	0.319672
113	Right	Spots	Control	Δ1MFU	-0.113208	0.113208
113	Right	Spots	Control	Δ3MFU	-0.245283	0.245283
113	Right	Spots	Control	Δ6MFU	-0.320755	0.320755
113	Right	UV Spots	Active	Δ1MFU	0.0752351	-0.0752351
113	Right	UV Spots	Active	Δ3MFU	-0.0125392	0.0125392
113	Right	UV Spots	Active	Δ6MFU	0.0376176	-0.0376176
113	Right	UV Spots	Control	Δ1MFU	0.087108	-0.087108
113	Right	UV Spots	Control	Δ3MFU	0.0383275	-0.0383275
113	Right	UV Spots	Control	Δ6MFU	-0.0383275	0.0383275
114	Right	Brown Spots	Active	Δ1MFU	-0.402913	0.402913
114	Right	Brown Spots	Active	Δ3MFU	0.0582524	-0.0582524
114	Right	Brown Spots	Control	Δ1MFU	-0.127854	0.127854
114	Right	Brown Spots	Control	Δ3MFU	0.0319635	-0.0319635
114	Right	Texture	Active	Δ1MFU	-0.148509	0.148509
114	Right	Texture	Active	Δ3MFU	0.0608643	-0.0608643
114	Right	Texture	Control	Δ1MFU	-0.21442	0.21442
114	Right	Texture	Control	Δ3MFU	-0.0476489	0.0476489
114	Right	Spots	Active	Δ1MFU	-0.184932	0.184932
114	Right	Spots	Active	Δ3MFU	0.0273973	-0.0273973
114	Right	Spots	Control	Δ1MFU	0.0232558	-0.0232558
114	Right	Spots	Control	Δ3MFU	-0.0155039	0.0155039
114	Right	UV Spots	Active	Δ1MFU	0.0385852	-0.0385852
114	Right	UV Spots	Active	Δ3MFU	-0.0160772	0.0160772
114	Right	UV Spots	Control	Δ1MFU	0.032967	-0.032967
114	Right	UV Spots	Control	Δ3MFU	0.047619	-0.047619
116	Left	Brown Spots	Active	Δ1MFU	-0.179211	0.179211
116	Left	Brown Spots	Active	Δ3MFU	-0.0501792	0.0501792
116	Left	Brown Spots	Active	Δ6MFU	0.0143369	-0.0143369
116	Left	Brown Spots	Control	Δ1MFU	0.00990099	-0.00990099
116	Left	Brown Spots	Control	Δ3MFU	-0.0726073	0.0726073
116	Left	Brown Spots	Control	Δ6MFU	0.0132013	-0.0132013
116	Left	Texture	Active	Δ1MFU	-0.0946894	0.0946894
116	Left	Texture	Active	Δ3MFU	-0.238978	0.238978
116	Left	Texture	Active	Δ6MFU	0.126754	-0.126754
116	Left	Texture	Control	Δ1MFU	-0.0199919	0.0199919
116	Left	Texture	Control	Δ3MFU	-0.281704	0.281704
116	Left	Texture	Control	Δ6MFU	0.016357	-0.016357
116	Left	Spots	Active	Δ1MFU	-0.0118343	0.0118343
116	Left	Spots	Active	Δ3MFU	0.0414201	-0.0414201
116	Left	Spots	Active	Δ6MFU	0.12426	-0.12426
116	Left	Spots	Control	Δ1MFU	-0.0318182	0.0318182
116	Left	Spots	Control	Δ3MFU	-0.15	0.15
116	Left	Spots	Control	Δ6MFU	0.0227273	-0.0227273
116	Left	UV Spots	Active	Δ1MFU	0.015873	-0.015873
116	Left	UV Spots	Active	Δ3MFU	0.0396825	-0.0396825
116	Left	UV Spots	Active	Δ6MFU	-0.037037	0.037037
116	Left	UV Spots	Control	Δ1MFU	-0.0205128	0.0205128
116	Left	UV Spots	Control	Δ3MFU	-0.0487179	0.0487179
116	Left	UV Spots	Control	Δ6MFU	-0.0025641	0.0025641
117	Left	Brown Spots	Active	Δ1MFU	-0.411765	0.411765
117	Left	Brown Spots	Active	Δ3MFU	-0.0374332	0.0374332
117	Left	Brown Spots	Control	Δ1MFU	-0.044586	0.044586
117	Left	Brown Spots	Control	Δ3MFU	0.0382166	-0.0382166
117	Left	Texture	Active	Δ1MFU	-0.148253	0.148253
117	Left	Texture	Active	Δ3MFU	0.0851184	-0.0851184
117	Left	Texture	Control	Δ1MFU	-0.224117	0.224117
117	Left	Texture	Control	Δ3MFU	0.00426309	-0.00426309
117	Left	Spots	Active	Δ1MFU	-0.188525	0.188525
117	Left	Spots	Control	Δ1MFU	0.043956	-0.043956
117	Left	Spots	Control	Δ3MFU	-0.021978	0.021978
117	Left	UV Spots	Active	Δ1MFU	0.0627063	-0.0627063
117	Left	UV Spots	Active	Δ3MFU	-0.0957096	0.0957096
117	Left	UV Spots	Control	Δ1MFU	0.042471	-0.042471
117	Left	UV Spots	Control	Δ3MFU	0.11583	-0.11583
119	Right	Brown Spots	Active	Δ1MFU	-0.44964	0.44964
119	Right	Brown Spots	Active	Δ3MFU	-0.201439	0.201439
119	Right	Brown Spots	Active	Δ6MFU	0.0107914	-0.0107914
119	Right	Brown Spots	Control	Δ1MFU	-0.0150376	0.0150376
119	Right	Brown Spots	Control	Δ3MFU	0.018797	-0.018797
119	Right	Brown Spots	Control	Δ6MFU	0.139098	-0.139098
119	Right	Texture	Active	Δ1MFU	-0.0681525	0.0681525
119	Right	Texture	Active	Δ3MFU	0.0197028	-0.0197028
119	Right	Texture	Active	Δ6MFU	0.247739	-0.247739
119	Right	Texture	Control	Δ1MFU	0.0101072	-0.0101072
119	Right	Texture	Control	Δ3MFU	-0.0940276	0.0940276
119	Right	Texture	Control	Δ6MFU	0.137213	-0.137213
119	Right	Spots	Active	Δ1MFU	-0.0324675	0.0324675
119	Right	Spots	Active	Δ3MFU	0.00649351	-0.00649351
119	Right	Spots	Active	Δ6MFU	0.175325	-0.175325
119	Right	Spots	Control	Δ1MFU	0.175325	-0.175325
119	Right	Spots	Control	Δ3MFU	0.0974026	-0.0974026
119	Right	Spots	Control	Δ6MFU	0.181818	-0.181818
119	Right	UV Spots	Active	Δ1MFU	0.0858896	-0.0858896
119	Right	UV Spots	Active	Δ3MFU	0.0920245	-0.0920245
119	Right	UV Spots	Active	Δ6MFU	-0.0245399	0.0245399
119	Right	UV Spots	Control	Δ1MFU	0.248276	-0.248276
119	Right	UV Spots	Control	Δ3MFU	0.137931	-0.137931
119	Right	UV Spots	Control	Δ6MFU	0.244828	-0.244828
120	Left	Brown Spots	Active	Δ1MFU	-0.266055	0.266055
120	Left	Brown Spots	Active	Δ3MFU	-0.0642202	0.0642202
120	Left	Brown Spots	Active	Δ6MFU	0.087156	-0.087156
120	Left	Brown Spots	Control	Δ1MFU	-0.364865	0.364865
120	Left	Brown Spots	Control	Δ3MFU	-0.0585586	0.0585586
120	Left	Brown Spots	Control	Δ6MFU	-0.0405405	0.0405405
120	Left	Texture	Active	Δ1MFU	-0.144156	0.144156
120	Left	Texture	Active	Δ3MFU	0.276035	-0.276035
120	Left	Texture	Active	Δ6MFU	0.295134	-0.295134
120	Left	Texture	Control	Δ1MFU	0.0438596	-0.0438596
120	Left	Texture	Control	Δ3MFU	0.144479	-0.144479
120	Left	Texture	Control	Δ6MFU	0.263674	-0.263674
120	Left	Spots	Active	Δ1MFU	-0.197183	0.197183
120	Left	Spots	Active	Δ3MFU	0.0352113	-0.0352113
120	Left	Spots	Active	Δ6MFU	0.105634	-0.105634
120	Left	Spots	Control	Δ1MFU	0.0258621	-0.0258621
120	Left	Spots	Control	Δ3MFU	0.0517241	-0.0517241
120	Left	Spots	Control	Δ6MFU	0.327586	-0.327586
120	Left	UV Spots	Active	Δ1MFU	-0.033195	0.033195
120	Left	UV Spots	Active	Δ3MFU	0.195021	-0.195021
120	Left	UV Spots	Active	Δ6MFU	0.141079	-0.141079
120	Left	UV Spots	Control	Δ1MFU	-0.0334728	0.0334728
120	Left	UV Spots	Control	Δ3MFU	0.0711297	-0.0711297
120	Left	UV Spots	Control	Δ6MFU	0.171548	-0.171548
122	Right	Brown Spots	Active	Δ1MFU	-0.0935252	0.0935252
122	Right	Brown Spots	Active	Δ3MFU	-0.143885	0.143885
122	Right	Brown Spots	Active	Δ6MFU	0.273381	-0.273381
122	Right	Brown Spots	Control	Δ1MFU	-0.245536	0.245536
122	Right	Brown Spots	Control	Δ3MFU	-0.165179	0.165179
122	Right	Brown Spots	Control	Δ6MFU	0.142857	-0.142857
122	Right	Texture	Active	Δ1MFU	0.178411	-0.178411
122	Right	Texture	Active	Δ3MFU	-0.077961	0.077961
122	Right	Texture	Active	Δ6MFU	0.938531	-0.938531
122	Right	Texture	Control	Δ1MFU	-0.0528885	0.0528885
122	Right	Texture	Control	Δ3MFU	-0.304312	0.304312
122	Right	Texture	Control	Δ6MFU	0.511798	-0.511798
122	Right	Spots	Active	Δ1MFU	-0.0873786	0.0873786
122	Right	Spots	Active	Δ3MFU	-0.271845	0.271845
122	Right	Spots	Active	Δ6MFU	0.213592	-0.213592
122	Right	Spots	Control	Δ1MFU	-0.136691	0.136691
122	Right	Spots	Control	Δ3MFU	-0.165468	0.165468
122	Right	Spots	Control	Δ6MFU	0.158273	-0.158273
122	Right	UV Spots	Active	Δ1MFU	0.0546075	-0.0546075
122	Right	UV Spots	Active	Δ3MFU	-0.0409556	0.0409556
122	Right	UV Spots	Active	Δ6MFU	0.129693	-0.129693
122	Right	UV Spots	Control	Δ1MFU	-0.0326975	0.0326975
122	Right	UV Spots	Control	Δ3MFU	-0.0572207	0.0572207
122	Right	UV Spots	Control	Δ6MFU	-0.0190736	0.0190736
123	Right	Brown Spots	Active	Δ1MFU	-0.263889	0.263889
123	Right	Brown Spots	Active	Δ3MFU	-0.171296	0.171296
123	Right	Brown Spots	Control	Δ1MFU	0.00888889	-0.00888889
123	Right	Brown Spots	Control	Δ3MFU	-0.04	0.04
123	Right	Texture	Active	Δ1MFU	-0.16295	0.16295
123	Right	Texture	Active	Δ3MFU	-0.158491	0.158491
123	Right	Texture	Control	Δ1MFU	-0.175774	0.175774
123	Right	Texture	Control	Δ3MFU	-0.123564	0.123564
123	Right	Spots	Active	Δ1MFU	-0.147887	0.147887
123	Right	Spots	Active	Δ3MFU	-0.147887	0.147887
123	Right	Spots	Control	Δ1MFU	-0.0866667	0.0866667
123	Right	Spots	Control	Δ3MFU	-0.133333	0.133333
123	Right	UV Spots	Active	Δ1MFU	-0.0902527	0.0902527
123	Right	UV Spots	Active	Δ3MFU	-0.212996	0.212996
123	Right	UV Spots	Control	Δ1MFU	0.0716612	-0.0716612
123	Right	UV Spots	Control	Δ3MFU	0.0651466	-0.0651466
